# Supplementary material for: Comparison of cognitive functional therapy and movement system impairment treatment in chronic low back pain patients: a randomized controlled trial
Source: BMC Musculoskelet Disord. 2023 Aug 29;24:684. doi: 10.1186/s12891-023-06815-x (PMC10463585; doi:10.1186/s12891-023-06815-x)
Supplement: Supplementary file 2 — Supplementary Material 2 [file 12891_2023_6815_MOESM2_ESM.xlsx]

## Sheet: independent sample t test
groups	leg_dominance	age	HEIGHT	WEIGHT	BMI	True_L	True_R	LBP_DURATION	Pain_med	EXERCICE	SMOKING	EDUCATION	DAILY_ACTIVITY	Preferred-speed	fast_speed	EXPECTATION	NRS_PRE	NRS_POST	NRS_FOLLOWUP	OSTWESTRY_PRE	OSTWESTRY_POST	OSTWESTRY_FOLLOWUP	TAMPA_PRE	TAMPA_POST	TAMPA_FOLLOWUP	FPF_pre_GAIT1	FPF_post_GAIT1	FPF_FOLLOWUP_GAIT1	FPF_pre_GAIT2	FPF_post_GAIT2	FPF_FOLLOWUP_GAIT2	SPF_PRE_GAIT1	SPF_POST_GAIT1	SPF_FOLLOWUP_GAIT1	SPF_PRE_GAIT2	SPF_POST_GAIT2	SPF_FOLLOWUP_GAIT2	MSF_PRE_GAIT1	MSF_POST_GAIT1	MSF_FOLLOWUP_GAIT1	MSF_PRE_GAIT2	MSF_POST_GAIT2	MSF_FOLLOWUP_GAIT2	WAR_PRE_GAIT1	WAR_POST_GAIT1	WAR_FOLLOWUP_GAIT1	WAR_PRE_GAIT2	WAR_POST_GAIT2	WAR_FOLLOWUP_GAIT2
1	1	23	161	61	23.533	83	85	8	1	0	0	1	0	2.7	4.7	0	8	2.52	3.57	50	18.71	19.84	54	24.04	27.47	0.94	1.05	1.06	1.01	1.15	1.15	1.14	1.06	1.05	1.1	1.16	1.15	0.91	0.81	0.8	0.72	0.64	0.63	356	568.3	563.66	867	1235.64	1232.08
1	1	24	162	63	24.0055	84	85	14	0	0	0	1	2	3	5	2	7	2.52	3.57	45	18.71	19.84	50	24.04	27.47	0.97	1.05	1.06	1.08	1.15	1.15	1.1	1.06	1.05	1.13	1.16	1.15	0.89	0.81	0.8	0.67	0.64	0.63	426	568.3	563.66	1139	1235.64	1232.08
1	1	31	160	55	21.4844	83	84	9	0	1	0	2	2	3.4	5.5	1	6	2.52	3.57	36	18.71	19.84	37	24.04	27.47	1.02	1.05	1.06	1.11	1.15	1.15	1.09	1.06	1.05	1.15	1.16	1.15	0.84	0.81	0.8	0.64	0.64	0.63	449	568.3	563.66	1218	1235.64	1232.08
1	1	30	158	59	23.634	82	83	11	0	1	0	2	2	3.3	5.2	1	7	3	3.57	35	16	19.84	45	27	27.47	0.97	1.03	1.06	1.07	1.14	1.15	1.1	1.06	1.05	1.12	1.15	1.15	0.88	0.84	0.8	0.65	0.65	0.63	438	544	563.66	1023	1227	1232.08
1	2	27	158	57	22.8329	83	84	10	0	1	1	2	2	3.3	5.3	1	6	2	3.57	27	12	19.84	41	22	27.47	0.99	1.08	1.06	1.09	1.18	1.15	1.08	1.06	1.05	1.16	1.18	1.15	0.86	0.82	0.8	0.63	0.68	0.63	481	612	563.66	1270	1254	1232.08
1	1	26	170	81	28.0277	89	90	6	0	1	0	1	2	3.9	5.8	1	5	1	3.57	28	11	19.84	33	19	27.47	1.05	1.09	1.06	1.16	1.22	1.15	1.06	1.03	1.05	1.21	1.21	1.15	0.85	0.76	0.8	0.61	0.57	0.63	420	621	563.66	1469	1486	1232.08
1	1	22	169	67	23.4586	87	89	9	0	0	1	2	2	3.6	5.4	1	6	2	3.57	36	15	19.84	39	20	27.47	0.98	1.06	1.06	1.09	1.15	1.15	1.07	1.04	1.05	1.14	1.19	1.15	0.87	0.79	0.8	0.62	0.67	0.63	467	593	563.66	1187	1292	1232.08
1	1	23	160	65	25.3906	83	85	7	0	0	0	2	2	3.3	5.1	1	7	3	4	37	16	21	46	22	29	0.96	1.05	1.06	1.05	1.13	1.13	1.11	1.06	1.05	1.11	1.13	1.17	0.87	0.83	0.81	0.65	0.66	0.66	449	568	583	1108	1156	1192
1	1	27	161	75	28.9341	84	86	6	0	0	0	2	2	3.2	5.2	2	7	4	5	45	20	24	48	31	36	0.97	1.01	1.03	1.06	1.11	1.12	1.11	1.09	1.08	1.13	1.11	1.17	0.88	0.85	0.84	0.66	0.68	0.67	473	503	507	1075	1063	1007
1	2	26	163	78	29.3575	86	86	11	0	1	0	1	2	3.5	5.5	1	6	3	4	39	21	21	39	28	27	0.99	1.02	1.04	1.1	1.14	1.15	1.07	1.08	1.08	1.17	1.14	1.16	0.88	0.88	0.8	0.63	0.68	0.64	426	552	552	1187	1201	1143
1	1	26	171	81	27.7008	89	90	12	0	0	0	2	2	3.1	5.2	2	7	3	4	46	22	22	46	21	28	0.98	1.04	1.05	1.07	1.13	1.13	1.09	1.07	1.05	1.12	1.19	1.15	0.89	0.83	0.81	0.68	0.64	0.65	467	568	552	1139	1227	1213
1	1	27	165	52	19.1001	84	85	9	0	1	0	1	2	3.5	5.3	1	6	2	3	41	19	18	41	21	22	0.98	1.03	1.09	1.12	1.15	1.11	1.11	1.04	1.04	1.14	1.16	1.14	0.86	0.81	0.79	0.62	0.61	0.63	499	579	577	1270	1390	1375
1	1	30	172	81	27.3797	91	90	8	1	0	0	2	1	3.1	5	2	7	3	4	48	23	21	49	25	32	0.98	1.05	1.04	1.08	1.14	1.14	1.11	1.06	1.07	1.13	1.13	1.16	0.88	0.82	0.82	0.66	0.66	0.66	438	552	548	1075	1227	1097
1	1	31	160	75	29.2969	84	86	9	0	1	0	2	2	3.4	5.4	1	6	2	3	42	18	17	45	20	25	1.01	1.1	1.1	1.09	1.17	1.16	1.09	1.06	1.03	1.16	1.17	1.11	0.86	0.86	0.79	0.64	0.67	0.63	449	607	583	1139	1254	1261
1	1	25	165	76	27.9155	85	86	10	0	1	0	1	2	3.7	5.6	1	5	1	2	29	12	14	36	17	21	1.04	1.11	1.11	1.14	1.21	1.17	1.06	1.02	1	1.18	1.23	1.18	0.85	0.78	0.76	0.6	0.58	0.57	561	638	602	1384	1427	1478
1	1	26	165	73	26.8136	85	87	6	1	0	0	1	1	2.8	5	0	8	4	5	56	27	24	53	32	35	0.93	1.02	1.02	1.04	1.09	1.15	1.12	1.11	1.1	1.07	1.1	1.14	0.9	0.85	0.83	0.7	0.69	0.67	377	523	616	990	987	1048
1	1	27	169	83	29.0606	90	89	6	0	0	1	2	2	3.2	5.1	2	7	3	4	47	20	21	49	28	30	0.97	1.05	1.05	1.06	1.12	1.15	1.11	1.07	1.06	1.11	1.14	1.17	0.89	0.83	0.81	0.67	0.67	0.66	467	537	527	1108	1108	1192
1	1	27	160	64	25	84	86	7	1	0	0	1	0	3.3	5.1	2	7	3	4	52	25	22	48	27	29	0.96	1.03	1.06	1.07	1.15	1.17	1.12	1.08	1.05	1.12	1.15	1.16	0.87	0.84	0.8	0.65	0.65	0.66	438	568	535	1075	1156	1143
1	2	28	160	56	21.875	83	84	13	0	1	0	2	2	3.8	5.7	1	5	3	4	29	13	20	35	27	28	1.04	1.04	1.03	1.13	1.15	1.12	1.05	1.06	1.06	1.17	1.17	1.15	0.83	0.84	0.8	0.67	0.66	0.65	420	544	548	1315	1227	1097
1	2	29	162	55	20.9572	84	85	6	0	1	0	1	2	3.6	5.3	1	6	2	3	36	16	19	37	24	27	1.01	1.06	1.07	1.1	1.17	1.14	1.07	1.05	1.04	1.14	1.18	1.14	0.85	0.79	0.79	0.64	0.62	0.61	509	579	564	1218	1349	1314
1	1	28	169	76	26.6097	87	89	7	0	1	0	2	2	3.6	5.5	1	5	3	4	29	12	20	32	27	30	1.03	1.05	1.06	1.15	1.13	1.18	1.03	1.09	1.07	1.19	1.19	1.14	0.84	0.82	0.81	0.58	0.65	0.64	481	552	552	1384	1227	1213
1	1	27	170	68	23.5294	90	91	10	1	0	0	2	1	3	4.9	0	8	3	4	51	25	22	52	25	30	0.94	1.03	1.03	1.03	1.14	1.16	1.13	1.07	1.06	1.09	1.18	1.15	0.9	0.83	0.82	0.69	0.64	0.63	407	568	564	942	1156	1192
1	1	29	166	62	22.4996	87	88	10	0	0	0	2	2	3.5	5.4	1	6	3	4	37	17	21	39	28	29	1.03	1.04	1.05	1.11	1.12	1.17	1.09	1.06	1.05	1.15	1.14	1.16	0.86	0.84	0.81	0.63	0.63	0.64	467	537	602	1218	1108	1143
1	1	30	162	53	20.1951	85	84	8	0	0	0	1	2	3.2	5	2	7	3	4	42	20	22	48	22	28	0.97	1.03	1.04	1.08	1.15	1.15	1.11	1.08	1.05	1.13	1.18	1.14	0.88	0.83	0.8	0.66	0.65	0.65	426	544	535	1139	1201	1213
1	1	26	162	58	22.1003	84	85	10	0	0	0	2	2	3.4	5.2	1	6	2	3	37	18	23	39	24	27	0.99	1.06	1.08	1.09	1.19	1.18	1.08	1.04	1.02	1.14	1.17	1.13	0.87	0.82	0.78	0.69	0.71	0.61	473	593	577	1187	1292	1261
1	1	25	170	59	20.4152	92	90	9	0	1	0	2	2	3.8	5.6	1	5	2	3	30	13	17	35	21	25	1.02	1.07	1.07	1.12	1.16	1.15	1.06	1.05	1.03	1.2	1.19	1.11	0.84	0.81	0.77	0.59	0.61	0.62	420	607	577	1315	1254	1314
1	1	23	163	64	24.0882	87	87	11	1	0	0	2	1	2.9	4.8	2	8	4	5	53	26	23	52	30	32	0.91	1.01	1.02	1.02	1.1	1.15	1.12	1.1	1.09	1.08	1.12	1.12	0.91	0.86	0.84	0.68	0.69	0.68	415	511	519	1023	1018	1048
1	1	21	164	52	19.3337	87	88	10	0	0	0	1	2	3.7	5.5	1	5	1	2	29	11	15	36	18	19	1.02	1.09	1.11	1.14	1.2	1.16	1.04	1.02	1.01	1.17	1.22	1.19	0.83	0.76	0.86	0.7	0.59	0.56	426	523	596	1270	1427	1429
1	1	24	169	60	21.0077	90	89	8	0	0	0	2	2	3.1	5.1	2	7	3	4	46	19	21	48	27	28	0.96	1.04	1.06	1.07	1.12	1.14	1.1	1.08	1.07	1.12	1.13	1.16	0.89	0.83	0.82	0.65	0.63	0.64	438	552	548	1108	1201	1192
1	1	21	160	72	28.125	84	86	11	0	1	0	2	2	3.4	5.2	1	6	2	3	28	14	19	43	22	27	0.99	1.06	1.08	1.11	1.18	1.16	1.1	1.05	1.04	1.14	1.17	1.13	0.86	0.8	0.78	0.64	0.62	0.63	481	579	564	1187	1292	1429
1	1	20	167	76	27.2509	88	89	8	0	1	0	2	2	3.5	5.3	1	6	2	3	40	20	17	45	24	22	0.99	1.07	1.09	1.1	1.16	1.12	1.09	1.04	1.02	1.15	1.18	1.12	0.87	0.8	0.78	0.64	0.61	0.62	449	586	583	1218	1349	1261
1	1	35	169	84	29.4107	90	90	6	0	0	0	1	2	3.2	5.1	2	7	3	4	44	20	21	48	25	29	0.98	1.06	1.05	1.06	1.13	1.17	1.1	1.07	1.06	1.14	1.15	1.16	0.88	0.84	0.82	0.67	0.66	0.65	426	552	552	1108	1227	1213
1	1	24	165	66	24.2424	85	86	7	0	1	0	2	2	3.6	5.6	1	5	4	5	30	15	23	37	32	36	1.03	1.09	1.02	1.13	1.11	1.11	1.08	1.1	1.09	1.19	1.12	1.18	0.84	0.85	0.85	0.6	0.67	0.67	509	523	507	1315	1063	989
1	1	24	168	61	21.6128	87	88	12	0	0	0	1	2	3.2	5	1	7	3	4	38	19	20	46	25	28	0.98	1.03	1.04	1.08	1.14	1.16	1.1	1.07	1.07	1.12	1.16	1.15	0.89	0.82	0.8	0.65	0.64	0.64	438	568	535	1108	1201	1192
1	1	24	169	81	28.3604	89	90	9	1	0	0	2	1	3	4.9	0	8	4	5	52	27	23	50	30	35	0.93	1	1.01	1.05	1.11	1.11	1.13	1.09	1.08	1.1	1.11	1.12	0.91	0.86	0.83	0.7	0.68	0.69	415	511	527	1023	1018	1007
1	1	25	164	74	27.5134	85	86	6	0	1	0	2	2	3.5	5.3	2	6	2	3	41	21	19	43	23	25	1.01	1.08	1.07	1.1	1.17	1.13	1.07	1.06	1.02	1.16	1.17	1.13	0.87	0.81	0.77	0.64	0.63	0.61	473	607	564	1139	1254	1375
1	1	27	168	68	24.093	90	88	7	0	0	0	1	2	3.4	5.4	1	6	2	3	37	20	18	41	22	27	1.01	1.07	1.08	1.09	1.16	1.1	1.08	1.05	1.03	1.15	1.16	1.12	0.86	0.8	0.78	0.63	0.62	0.6	499	593	577	1139	1292	1314
1	2	26	157	69	27.993	83	82	8	0	0	0	2	2	3.7	5.7	1	5	1	2	29	12	16	37	19	21	1.02	1.08	1.1	1.13	1.2	1.18	1.05	1.03	1	1.18	1.2	1.2	0.83	0.78	0.74	0.61	0.59	0.57	499	612	624	1270	1390	1478
1	2	28	165	71	26.079	89	87	8	0	1	0	2	2	3.3	5.2	1	6	2	3	36	17	19	43	23	25	0.99	1.05	1.09	1.12	1.15	1.21	1.09	1.04	1.04	1.14	1.18	1.19	0.85	0.8	0.77	0.63	0.6	0.62	467	586	596	1218	1349	1261
1	1	27	160	69	26.9531	84	86	10	0	0	0	1	2	3.3	5.3	1	6	3	4	40	21	20	41	21	29	1.01	1.05	1.05	1.1	1.14	1.14	1.08	1.07	1.06	1.15	1.15	1.15	0.86	0.82	0.81	0.62	0.64	0.64	473	568	552	1187	1201	1143
1	1	22	165	78	28.6501	89	87	9	1	0	0	1	1	2.8	4.9	2	8	3	4	53	27	20	53	25	28	0.92	1.05	1.06	1.11	1.13	1.12	1.12	1.08	1.05	1.11	1.14	1.15	0.9	0.83	0.8	0.69	0.66	0.65	415	544	548	990	1156	1213
1	1	23	157	60	24.3418	83	81	6	0	1	0	2	2	3.1	5.1	1	7	1	2	41	21	16	45	17	21	0.98	1.08	1.12	1.1	1.19	1.17	1.1	1.03	1.01	1.13	1.2	1.18	0.88	0.77	0.75	0.66	0.57	0.6	449	621	602	1075	1390	1429
1	1	22	159	62	24.5243	84	82	9	0	0	0	2	2	3.4	5.2	1	6	2	3	42	23	18	41	24	22	0.99	1.07	1.07	1.12	1.16	1.14	1.09	1.05	1.02	1.16	1.16	1.11	0.87	0.79	0.79	0.68	0.6	0.63	420	579	583	1139	1254	1375
1	1	23	160	74	28.9062	85	86	12	0	0	0	2	2	3.3	5.4	1	6	2	3	35	18	18	39	24	27	1.01	1.04	1.08	1.11	1.18	1.19	1.1	1.06	1.04	1.15	1.19	1.1	0.85	0.81	0.76	0.67	0.63	0.6	438	586	577	1187	1292	1314
1	1	31	166	59	21.4109	87	89	8	0	0	0	2	2	2.9	4.8	0	8	2	3	47	24	19	50	21	25	0.94	1.06	1.07	1.04	1.17	1.13	1.12	1.05	1.03	1.1	1.17	1.14	0.9	0.81	0.79	0.71	0.62	0.59	407	579	564	942	1254	1261
2	2	25	163	60	22.5827	83	83	6	0	1	0	2	2	3.7	5.4	1	6	4.52	5.61	29	28.38	33.93	38	33.31	38.87	1.01	0.99	0.99	1.12	1.11	1.09	1.07	1.07	1.09	1.13	1.15	1.14	0.86	0.84	0.83	0.64	0.65	0.65	446	511.65	510.51	1167	1156.86	510.51
2	1	22	160	61	23.8281	86	86	6	0	1	0	2	2	3.4	5.5	1	6	4.52	5.61	32	28.38	33.93	40	33.31	38.87	1	0.99	0.99	1.08	1.11	1.09	1.06	1.07	1.09	1.14	1.15	1.14	0.88	0.84	0.83	0.66	0.65	0.65	455	511.65	510.51	1115	1156.86	510.51
2	1	29	165	69	25.3444	86	86	8	1	0	0	2	1	2.7	4.6	0	8	6	5.61	57	34	33.93	55	42	38.87	0.95	0.94	0.99	1.01	1.08	1.09	1.13	1.11	1.09	1.06	1.09	1.14	0.9	0.87	0.83	0.72	0.73	0.65	336	469	510.51	1004	895	510.51
2	1	22	162	53	20.1951	84	84	10	1	0	0	2	1	3.1	5	2	7	5	5.61	48	30	33.93	51	34	38.87	0.95	0.98	0.99	1.05	1.09	1.09	1.08	1.09	1.09	1.11	1.19	1.14	0.88	0.85	0.83	0.67	0.67	0.65	397	484	510.51	1004	1014	510.51
2	1	22	168	69	24.4473	88	88	12	0	1	0	1	2	4	5.3	1	5	3	5.61	26	25	33.93	33	29	38.87	1.05	1.03	0.99	1.13	1.18	1.09	1.03	1.03	1.09	1.2	1.23	1.14	0.81	0.8	0.83	0.63	0.61	0.65	543	566	510.51	1293	1489	510.51
2	1	21	170	69	23.8754	88	88	9	0	1	0	2	2	3.5	5.2	1	6	4	5.61	31	27	33.93	38	32	38.87	0.99	1	0.99	1.09	1.12	1.09	1.05	1.06	1.09	1.14	1.12	1.14	0.86	0.82	0.83	0.65	0.62	0.65	428	506	510.51	1215	1251	510.51
2	1	22	160	66	25.7812	84	84	9	0	0	0	1	2	3.3	5.1	1	7	5	5.61	43	30	33.93	44	37	38.87	0.97	0.99	0.99	1.08	1.1	1.09	1.08	1.08	1.09	1.12	1.18	1.14	0.88	0.84	0.83	0.7	0.68	0.65	410	539	510.51	1100	1106	510.51
2	2	22	165	75	27.5482	88	88	8	0	0	0	2	2	3.2	4.9	2	7	5	6	40	31	35	45	38	41	0.96	0.98	0.98	1.08	1.11	1.08	1.09	1.1	1.1	1.09	1.17	1.17	0.89	0.86	0.85	0.68	0.69	0.66	432	469	510	1088	1082	1047
2	1	27	159	67	26.5021	83	83	6	1	0	1	2	1	3	4.9	0	8	6	7	56	36	38	53	40	45	0.91	0.95	0.95	1.05	1.06	1.05	1.11	1.11	1.17	1.08	1.11	1.18	0.89	0.87	0.88	0.71	0.74	0.7	384	443	486	870	976	1004
2	1	25	162	60	22.8624	86	86	7	0	1	0	1	2	3.6	5.3	1	6	5	6	29	20	34	42	37	42	0.99	0.98	0.98	1.11	1.08	1.07	1.07	1.08	1.09	1.16	1.18	1.17	0.84	0.86	0.84	0.65	0.66	0.68	485	475	497	1256	1143	974
2	1	25	160	71	27.7344	83	83	12	0	0	0	2	2	3.3	5.1	2	7	5	6	39	32	36	48	35	39	0.95	0.99	0.99	1.07	1.1	1.08	1.1	1.09	1.11	1.11	1.16	1.14	0.87	0.85	0.84	0.69	0.65	0.69	455	498	534	1059	1143	1047
2	1	26	166	54	19.5965	87	87	8	1	0	0	2	0	2.9	4.8	0	8	6	7	50	35	39	54	41	44	0.93	0.96	0.96	1.02	1.08	1.06	1.12	1.12	1.14	1.07	1.1	1.18	0.9	0.88	0.87	0.73	0.71	0.72	397	401	465	971	931	972
2	2	35	167	63	22.5896	87	87	7	0	1	0	2	2	3.3	4.9	2	7	5	6	40	33	34	49	37	42	0.98	0.97	1	1.06	1.09	1.08	1.09	1.08	1.12	1.13	1.18	1.16	0.87	0.85	0.86	0.7	0.67	0.67	428	539	525	1088	1014	1189
2	1	32	163	68	25.5937	85	85	6	1	0	0	2	2	3.2	5.2	2	7	4	5	42	31	32	49	30	37	0.95	1.01	1.01	1.05	1.13	1.12	1.1	1.07	1.09	1.1	1.13	1.12	0.87	0.84	0.81	0.7	0.65	0.64	446	518	474	1115	1179	974
2	1	34	165	74	27.1809	85	85	10	0	1	0	2	2	3.4	5.2	1	6	4	5	36	27	33	40	32	38	0.98	1	1.02	1.1	1.13	1.13	1.06	1.06	1.04	1.13	1.14	1.11	0.85	0.83	0.82	0.66	0.64	0.65	446	539	467	1167	1216	1214
2	1	35	165	72	26.4463	86	86	9	0	0	0	1	2	3.1	4.9	2	7	5	6	46	29	37	45	35	41	0.98	0.99	1	1.07	1.11	1.09	1.08	1.08	1.1	1.12	1.17	1.15	0.9	0.87	0.83	0.68	0.69	0.68	428	539	534	1115	1106	1077
2	2	21	167	70	25.0995	88	88	8	0	1	0	1	2	3.8	5.6	1	5	4	5	28	20	31	37	33	35	1.02	1.02	1	1.15	1.14	1.07	1.04	1.07	1.07	1.19	1.15	1.13	0.83	0.89	0.82	0.6	0.64	0.64	493	518	497	1215	1179	1189
2	1	29	160	61	23.8281	85	85	12	0	1	1	1	2	3.6	5.4	2	6	4	5	37	26	30	40	34	38	0.99	1.01	1.03	1.12	1.15	1.06	1.08	1.06	1.07	1.15	1.19	1.12	0.83	0.82	0.81	0.66	0.68	0.65	477	545	575	1167	1251	1307
2	2	30	164	70	26.0262	87	87	10	0	0	0	2	2	3.7	5.3	1	6	4	6	37	26	35	42	33	40	1	1	0.97	1.09	1.12	1.07	1.06	1.05	1.12	1.14	1.12	1.14	0.89	0.81	0.85	0.66	0.66	0.66	485	566	547	1215	1302	1131
2	1	35	156	60	24.6548	80	80	8	0	0	0	2	2	3.4	5.2	2	7	5	6	46	26	36	45	34	39	0.97	0.97	0.98	1.06	1.1	1.09	1.08	1.07	1.13	1.1	1.19	1.15	0.86	0.84	0.83	0.69	0.67	0.67	432	545	510	1100	1082	1131
2	1	21	164	51	18.9619	86	86	9	0	0	0	2	2	3.2	5	2	7	4	5	43	33	32	48	32	38	0.96	1	1.03	1.08	1.12	1.1	1.09	1.07	1.05	1.11	1.13	1.11	0.86	0.8	0.8	0.67	0.63	0.63	446	539	467	1059	1302	974
2	1	22	159	68	26.89	81	81	7	0	1	0	1	2	3.5	5.4	1	6	3	5	36	26	31	42	28	37	0.98	1.04	1.02	1.11	1.17	1.14	1.07	1.03	1.06	1.13	1.22	1.13	0.83	0.79	0.8	0.65	0.6	0.64	455	581	567	1115	1400	1257
2	2	23	169	72	25.2092	88	88	11	1	0	0	2	1	3	4.7	0	8	4	5	54	34	33	51	29	38	0.93	1.02	1.01	1.04	1.14	1.13	1.13	1.05	1.08	1.09	1.14	1.1	0.88	0.81	0.79	0.71	0.64	0.65	384	545	552	1004	1179	1307
2	1	22	164	95	35.3212	87	87	8	0	1	0	2	2	3.3	5.1	1	7	4	6	48	25	34	48	30	40	0.97	1.03	0.99	1.07	1.13	1.09	1.09	1.07	1.09	1.1	1.2	1.16	0.87	0.82	0.85	0.68	0.65	0.66	397	506	414	1088	1216	1131
2	1	32	170	73	25.2595	90	90	9	0	0	0	2	2	3.4	5.3	1	6	5	5	32	29	32	44	35	35	1.01	0.99	1	1.1	1.11	1.11	1.07	1.09	1.07	1.13	1.19	1.12	0.84	0.85	0.8	0.65	0.66	0.63	432	484	486	1167	1106	1189
2	1	35	160	67	26.1719	86	86	10	0	0	0	1	2	3.1	5.1	2	7	5	6	42	30	36	49	35	42	0.96	0.98	0.99	1.08	1.09	1.08	1.08	1.1	1.13	1.12	1.17	1.14	0.86	0.84	0.84	0.67	0.67	0.68	410	469	525	1256	1082	1077
2	1	33	165	65	23.8751	87	87	8	0	1	0	2	2	3.6	5.2	1	6	4	5	31	27	33	44	30	34	1	1.01	1.03	1.12	1.12	1.12	1.08	1.06	1.08	1.15	1.13	1.13	0.85	0.82	0.82	0.66	0.65	0.69	469	539	467	1256	1216	1257
2	1	23	163	64	24.0882	87	87	9	0	1	0	2	2	3.9	5.5	1	5	3	5	27	24	33	37	26	37	1.03	1.04	1.02	1.14	1.16	1.1	1.05	1.04	1.06	1.17	1.2	1.12	0.82	0.8	0.79	0.63	0.59	0.62	493	602	575	1398	1302	1214
2	1	28	160	71	27.7344	85	85	11	0	0	0	1	2	3.5	5.4	1	6	5	6	32	28	37	40	33	39	1.01	0.99	0.98	1.09	1.1	1.07	1.06	1.08	1.1	1.15	1.16	1.14	0.84	0.86	0.86	0.64	0.69	0.67	477	484	510	1167	1143	1131
2	1	32	163	61	22.9591	84	84	7	0	1	0	1	2	3.7	5.7	1	5	3	5	27	21	31	34	26	37	1.04	1.03	1.01	1.13	1.15	1.11	1.04	1.04	1.08	1.18	1.21	1.13	0.82	0.79	0.81	0.62	0.58	0.64	511	581	467	1293	1349	1189
2	2	34	162	65	24.7676	83	83	9	0	0	1	2	2	3.2	5	2	7	5	6	40	27	35	48	34	41	0.97	0.98	0.99	1.06	1.11	1.09	1.1	1.09	1.09	1.12	1.18	1.15	0.87	0.85	0.83	0.63	0.68	0.66	446	506	497	1100	1082	1047
2	1	31	169	60	21.0077	89	89	9	0	1	0	1	2	3.4	5.2	1	6	4	5	39	28	32	44	29	35	0.99	1	1	1.09	1.14	1.13	1.07	1.07	1.07	1.14	1.15	1.13	0.85	0.83	0.82	0.65	0.64	0.65	469	545	547	1215	1251	1257
2	1	23	160	64	25	85	85	8	1	0	0	2	1	2.8	4.8	0	8	5	7	51	34	38	53	33	44	0.91	0.97	0.95	1.03	1.11	1.06	1.12	1.1	1.15	1.08	1.16	1.17	0.89	0.86	0.88	0.71	0.65	0.71	369	475	474	893	1106	1004
2	1	24	163	71	26.7229	85	85	6	0	1	0	2	2	3.5	5.3	1	6	5	5	37	28	33	42	34	38	1	0.99	1.02	1.08	1.1	1.1	1.05	1.09	1.08	1.14	1.16	1.11	0.85	0.84	0.82	0.64	0.67	0.64	485	498	552	1256	1014	1214
2	2	24	162	60	22.8624	87	87	7	1	0	0	1	2	3	4.8	0	8	6	7	54	37	38	51	40	43	0.93	0.96	0.96	1.04	1.07	1.05	1.11	1.11	1.14	1.07	1.1	1.18	0.89	0.89	0.89	0.73	0.71	0.7	369	443	486	918	976	972
2	1	22	166	62	22.4996	88	88	7	0	0	0	2	2	3.3	5.1	2	7	5	6	42	29	34	42	37	41	0.96	0.96	0.97	1.07	1.11	1.08	1.14	1.08	1.11	1.17	1.17	1.16	0.87	0.86	0.86	0.69	0.68	0.68	432	506	486	1088	1143	1131
2	1	34	160	66	25.7812	86	86	7	1	0	0	2	2	2.9	4.7	0	8	6	7	51	30	37	54	38	43	0.92	0.95	0.96	1.03	1.07	1.06	1.11	1.12	1.15	1.16	1.11	1.17	0.88	0.88	0.9	0.6	0.72	0.6	350	427	474	971	931	1004
2	1	35	165	62	22.7732	86	86	7	0	0	1	2	2	3.4	5.4	1	6	5	5	36	29	33	44	33	38	0.99	0.97	1.01	1.1	1.09	1.12	1.07	1.1	1.06	1.15	1.18	1.1	0.85	0.9	0.8	0.66	0.7	0.62	469	484	567	1167	1106	1257
2	1	34	163	62	23.3355	83	83	8	0	1	0	2	2	3.9	5.5	1	5	4	4	29	22	29	35	32	32	1.03	1.01	1.04	1.14	1.13	1.15	1.05	1.06	1.03	1.17	1.15	1.08	0.82	0.83	0.78	0.62	0.63	0.61	511	518	451	1362	1179	1366
2	1	35	164	63	23.4236	84	84	8	0	0	0	2	2	3.2	5	2	7	5	6	40	32	35	48	33	40	0.96	0.99	0.99	1.07	1.1	1.09	1.09	1.09	1.1	1.16	1.16	1.14	0.86	0.85	0.85	0.67	0.66	0.69	428	498	510	1100	1143	1077
2	1	25	169	61	21.3578	90	90	9	0	1	0	2	2	3.6	5.2	1	6	4	6	39	22	34	44	32	39	0.99	1.02	0.98	1.11	1.12	1.08	1.06	1.07	1.11	1.14	1.14	1.15	0.85	0.83	0.84	0.66	0.62	0.63	455	518	525	1167	1251	1047
2	1	22	160	53	20.7031	85	85	10	0	0	0	2	2	3.5	5.3	1	6	4	5	31	25	31	44	30	35	0.98	1.02	1.01	1.09	1.13	1.11	1.07	1.06	1.08	1.16	1.15	1.12	0.84	0.88	0.81	0.64	0.63	0.63	469	518	547	1215	1179	1214
2	1	24	159	51	20.1733	85	85	9	0	0	0	1	2	3.3	5.1	2	7	5	6	39	27	36	45	34	40	0.97	0.98	0.99	1.06	1.11	1.09	1.08	1.08	1.09	1.15	1.17	1.14	0.88	0.84	0.87	0.69	0.69	0.64	410	498	497	1100	1143	1131
2	1	23	163	62	23.3355	85	85	9	0	1	0	2	2	3.8	5.5	1	5	3	4	28	24	29	35	28	32	1.02	1.03	1.03	1.13	1.16	1.15	1.1	1.04	1.05	1.16	1.2	1.09	0.83	0.78	0.77	0.61	0.6	0.6	528	566	584	1321	1349	1415
2	1	25	164	69	25.6544	86	86	9	0	0	0	2	2	3.1	5.1	2	7	4	6	39	31	35	48	30	40	0.97	1.01	0.98	1.08	1.14	1.07	1.09	1.05	1.1	1.09	1.14	1.16	0.86	0.85	0.83	0.68	0.65	0.7	455	518	510	1059	1216	1047
2	1	25	162	62	23.6244	85	85	6	0	1	0	1	2	3.4	5	1	6	4	5	37	29	32	45	32	37	0.98	1	1.02	1.1	1.12	1.1	1.06	1.05	1.07	1.14	1.15	1.11	0.84	0.83	0.79	0.65	0.66	0.6	477	506	552	1115	1179	1189
#NULL!	#NULL!	#NULL!	#NULL!	#NULL!	#NULL!	#NULL!	#NULL!	#NULL!	#NULL!	#NULL!	#NULL!	#NULL!	#NULL!	#NULL!	#NULL!	#NULL!	#NULL!	#NULL!	#NULL!	#NULL!	#NULL!	#NULL!	#NULL!	#NULL!	#NULL!	#NULL!	#NULL!	#NULL!	#NULL!	#NULL!	#NULL!	#NULL!	#NULL!	#NULL!	#NULL!	#NULL!	#NULL!	#NULL!	#NULL!	#NULL!	#NULL!	#NULL!	#NULL!	#NULL!	#NULL!	#NULL!	#NULL!	#NULL!	#NULL!
#NULL!	#NULL!	#NULL!	#NULL!	#NULL!	#NULL!	#NULL!	#NULL!	#NULL!	#NULL!	#NULL!	#NULL!	#NULL!	#NULL!	#NULL!	#NULL!	#NULL!	#NULL!	#NULL!	#NULL!	#NULL!	#NULL!	#NULL!	#NULL!	#NULL!	#NULL!	#NULL!	#NULL!	#NULL!	#NULL!	#NULL!	#NULL!	#NULL!	#NULL!	#NULL!	#NULL!	#NULL!	#NULL!	#NULL!	#NULL!	#NULL!	#NULL!	#NULL!	#NULL!	#NULL!	#NULL!	#NULL!	#NULL!	#NULL!	#NULL!
#NULL!	#NULL!	#NULL!	#NULL!	#NULL!	#NULL!	#NULL!	#NULL!	#NULL!	#NULL!	#NULL!	#NULL!	#NULL!	#NULL!	#NULL!	#NULL!	#NULL!	#NULL!	#NULL!	#NULL!	#NULL!	#NULL!	#NULL!	#NULL!	#NULL!	#NULL!	#NULL!	#NULL!	#NULL!	#NULL!	#NULL!	#NULL!	#NULL!	#NULL!	#NULL!	#NULL!	#NULL!	#NULL!	#NULL!	#NULL!	#NULL!	#NULL!	#NULL!	#NULL!	#NULL!	#NULL!	#NULL!	#NULL!	#NULL!	#NULL!
#NULL!	#NULL!	#NULL!	#NULL!	#NULL!	#NULL!	#NULL!	#NULL!	#NULL!	#NULL!	#NULL!	#NULL!	#NULL!	#NULL!	#NULL!	#NULL!	#NULL!	#NULL!	#NULL!	#NULL!	#NULL!	#NULL!	#NULL!	#NULL!	#NULL!	#NULL!	#NULL!	#NULL!	#NULL!	#NULL!	#NULL!	#NULL!	#NULL!	#NULL!	#NULL!	#NULL!	#NULL!	#NULL!	#NULL!	#NULL!	#NULL!	#NULL!	#NULL!	#NULL!	#NULL!	#NULL!	#NULL!	#NULL!	#NULL!	#NULL!
#NULL!	#NULL!	#NULL!	#NULL!	#NULL!	#NULL!	#NULL!	#NULL!	#NULL!	#NULL!	#NULL!	#NULL!	#NULL!	#NULL!	#NULL!	#NULL!	#NULL!	#NULL!	#NULL!	#NULL!	#NULL!	#NULL!	#NULL!	#NULL!	#NULL!	#NULL!	#NULL!	#NULL!	#NULL!	#NULL!	#NULL!	#NULL!	#NULL!	#NULL!	#NULL!	#NULL!	#NULL!	#NULL!	#NULL!	#NULL!	#NULL!	#NULL!	#NULL!	#NULL!	#NULL!	#NULL!	#NULL!	#NULL!	#NULL!	#NULL!
#NULL!	#NULL!	#NULL!	#NULL!	#NULL!	#NULL!	#NULL!	#NULL!	#NULL!	#NULL!	#NULL!	#NULL!	#NULL!	#NULL!	#NULL!	#NULL!	#NULL!	#NULL!	#NULL!	#NULL!	#NULL!	#NULL!	#NULL!	#NULL!	#NULL!	#NULL!	#NULL!	#NULL!	#NULL!	#NULL!	#NULL!	#NULL!	#NULL!	#NULL!	#NULL!	#NULL!	#NULL!	#NULL!	#NULL!	#NULL!	#NULL!	#NULL!	#NULL!	#NULL!	#NULL!	#NULL!	#NULL!	#NULL!	#NULL!	#NULL!
#NULL!	#NULL!	#NULL!	#NULL!	#NULL!	#NULL!	#NULL!	#NULL!	#NULL!	#NULL!	#NULL!	#NULL!	#NULL!	#NULL!	#NULL!	#NULL!	#NULL!	#NULL!	#NULL!	#NULL!	#NULL!	#NULL!	#NULL!	#NULL!	#NULL!	#NULL!	#NULL!	#NULL!	#NULL!	#NULL!	#NULL!	#NULL!	#NULL!	#NULL!	#NULL!	#NULL!	#NULL!	#NULL!	#NULL!	#NULL!	#NULL!	#NULL!	#NULL!	#NULL!	#NULL!	#NULL!	#NULL!	#NULL!	#NULL!	#NULL!
#NULL!	#NULL!	#NULL!	#NULL!	#NULL!	#NULL!	#NULL!	#NULL!	#NULL!	#NULL!	#NULL!	#NULL!	#NULL!	#NULL!	#NULL!	#NULL!	#NULL!	#NULL!	#NULL!	#NULL!	#NULL!	#NULL!	#NULL!	#NULL!	#NULL!	#NULL!	#NULL!	#NULL!	#NULL!	#NULL!	#NULL!	#NULL!	#NULL!	#NULL!	#NULL!	#NULL!	#NULL!	#NULL!	#NULL!	#NULL!	#NULL!	#NULL!	#NULL!	#NULL!	#NULL!	#NULL!	#NULL!	#NULL!	#NULL!	#NULL!
#NULL!	#NULL!	#NULL!	#NULL!	#NULL!	#NULL!	#NULL!	#NULL!	#NULL!	#NULL!	#NULL!	#NULL!	#NULL!	#NULL!	#NULL!	#NULL!	#NULL!	#NULL!	#NULL!	#NULL!	#NULL!	#NULL!	#NULL!	#NULL!	#NULL!	#NULL!	#NULL!	#NULL!	#NULL!	#NULL!	#NULL!	#NULL!	#NULL!	#NULL!	#NULL!	#NULL!	#NULL!	#NULL!	#NULL!	#NULL!	#NULL!	#NULL!	#NULL!	#NULL!	#NULL!	#NULL!	#NULL!	#NULL!	#NULL!	#NULL!
#NULL!	#NULL!	#NULL!	#NULL!	#NULL!	#NULL!	#NULL!	#NULL!	#NULL!	#NULL!	#NULL!	#NULL!	#NULL!	#NULL!	#NULL!	#NULL!	#NULL!	#NULL!	#NULL!	#NULL!	#NULL!	#NULL!	#NULL!	#NULL!	#NULL!	#NULL!	#NULL!	#NULL!	#NULL!	#NULL!	#NULL!	#NULL!	#NULL!	#NULL!	#NULL!	#NULL!	#NULL!	#NULL!	#NULL!	#NULL!	#NULL!	#NULL!	#NULL!	#NULL!	#NULL!	#NULL!	#NULL!	#NULL!	#NULL!	#NULL!
#NULL!	#NULL!	#NULL!	#NULL!	#NULL!	#NULL!	#NULL!	#NULL!	#NULL!	#NULL!	#NULL!	#NULL!	#NULL!	#NULL!	#NULL!	#NULL!	#NULL!	#NULL!	#NULL!	#NULL!	#NULL!	#NULL!	#NULL!	#NULL!	#NULL!	#NULL!	#NULL!	#NULL!	#NULL!	#NULL!	#NULL!	#NULL!	#NULL!	#NULL!	#NULL!	#NULL!	#NULL!	#NULL!	#NULL!	#NULL!	#NULL!	#NULL!	#NULL!	#NULL!	#NULL!	#NULL!	#NULL!	#NULL!	#NULL!	#NULL!
#NULL!	#NULL!	#NULL!	#NULL!	#NULL!	#NULL!	#NULL!	#NULL!	#NULL!	#NULL!	#NULL!	#NULL!	#NULL!	#NULL!	#NULL!	#NULL!	#NULL!	#NULL!	#NULL!	#NULL!	#NULL!	#NULL!	#NULL!	#NULL!	#NULL!	#NULL!	#NULL!	#NULL!	#NULL!	#NULL!	#NULL!	#NULL!	#NULL!	#NULL!	#NULL!	#NULL!	#NULL!	#NULL!	#NULL!	#NULL!	#NULL!	#NULL!	#NULL!	#NULL!	#NULL!	#NULL!	#NULL!	#NULL!	#NULL!	#NULL!
#NULL!	#NULL!	#NULL!	#NULL!	#NULL!	#NULL!	#NULL!	#NULL!	#NULL!	#NULL!	#NULL!	#NULL!	#NULL!	#NULL!	#NULL!	#NULL!	#NULL!	#NULL!	#NULL!	#NULL!	#NULL!	#NULL!	#NULL!	#NULL!	#NULL!	#NULL!	#NULL!	#NULL!	#NULL!	#NULL!	#NULL!	#NULL!	#NULL!	#NULL!	#NULL!	#NULL!	#NULL!	#NULL!	#NULL!	#NULL!	#NULL!	#NULL!	#NULL!	#NULL!	#NULL!	#NULL!	#NULL!	#NULL!	#NULL!	#NULL!
#NULL!	#NULL!	#NULL!	#NULL!	#NULL!	#NULL!	#NULL!	#NULL!	#NULL!	#NULL!	#NULL!	#NULL!	#NULL!	#NULL!	#NULL!	#NULL!	#NULL!	#NULL!	#NULL!	#NULL!	#NULL!	#NULL!	#NULL!	#NULL!	#NULL!	#NULL!	#NULL!	#NULL!	#NULL!	#NULL!	#NULL!	#NULL!	#NULL!	#NULL!	#NULL!	#NULL!	#NULL!	#NULL!	#NULL!	#NULL!	#NULL!	#NULL!	#NULL!	#NULL!	#NULL!	#NULL!	#NULL!	#NULL!	#NULL!	#NULL!
#NULL!	#NULL!	#NULL!	#NULL!	#NULL!	#NULL!	#NULL!	#NULL!	#NULL!	#NULL!	#NULL!	#NULL!	#NULL!	#NULL!	#NULL!	#NULL!	#NULL!	#NULL!	#NULL!	#NULL!	#NULL!	#NULL!	#NULL!	#NULL!	#NULL!	#NULL!	#NULL!	#NULL!	#NULL!	#NULL!	#NULL!	#NULL!	#NULL!	#NULL!	#NULL!	#NULL!	#NULL!	#NULL!	#NULL!	#NULL!	#NULL!	#NULL!	#NULL!	#NULL!	#NULL!	#NULL!	#NULL!	#NULL!	#NULL!	#NULL!
#NULL!	#NULL!	#NULL!	#NULL!	#NULL!	#NULL!	#NULL!	#NULL!	#NULL!	#NULL!	#NULL!	#NULL!	#NULL!	#NULL!	#NULL!	#NULL!	#NULL!	#NULL!	#NULL!	#NULL!	#NULL!	#NULL!	#NULL!	#NULL!	#NULL!	#NULL!	#NULL!	#NULL!	#NULL!	#NULL!	#NULL!	#NULL!	#NULL!	#NULL!	#NULL!	#NULL!	#NULL!	#NULL!	#NULL!	#NULL!	#NULL!	#NULL!	#NULL!	#NULL!	#NULL!	#NULL!	#NULL!	#NULL!	#NULL!	#NULL!
#NULL!	#NULL!	#NULL!	#NULL!	#NULL!	#NULL!	#NULL!	#NULL!	#NULL!	#NULL!	#NULL!	#NULL!	#NULL!	#NULL!	#NULL!	#NULL!	#NULL!	#NULL!	#NULL!	#NULL!	#NULL!	#NULL!	#NULL!	#NULL!	#NULL!	#NULL!	#NULL!	#NULL!	#NULL!	#NULL!	#NULL!	#NULL!	#NULL!	#NULL!	#NULL!	#NULL!	#NULL!	#NULL!	#NULL!	#NULL!	#NULL!	#NULL!	#NULL!	#NULL!	#NULL!	#NULL!	#NULL!	#NULL!	#NULL!	#NULL!
#NULL!	#NULL!	#NULL!	#NULL!	#NULL!	#NULL!	#NULL!	#NULL!	#NULL!	#NULL!	#NULL!	#NULL!	#NULL!	#NULL!	#NULL!	#NULL!	#NULL!	#NULL!	#NULL!	#NULL!	#NULL!	#NULL!	#NULL!	#NULL!	#NULL!	#NULL!	#NULL!	#NULL!	#NULL!	#NULL!	#NULL!	#NULL!	#NULL!	#NULL!	#NULL!	#NULL!	#NULL!	#NULL!	#NULL!	#NULL!	#NULL!	#NULL!	#NULL!	#NULL!	#NULL!	#NULL!	#NULL!	#NULL!	#NULL!	#NULL!
#NULL!	#NULL!	#NULL!	#NULL!	#NULL!	#NULL!	#NULL!	#NULL!	#NULL!	#NULL!	#NULL!	#NULL!	#NULL!	#NULL!	#NULL!	#NULL!	#NULL!	#NULL!	#NULL!	#NULL!	#NULL!	#NULL!	#NULL!	#NULL!	#NULL!	#NULL!	#NULL!	#NULL!	#NULL!	#NULL!	#NULL!	#NULL!	#NULL!	#NULL!	#NULL!	#NULL!	#NULL!	#NULL!	#NULL!	#NULL!	#NULL!	#NULL!	#NULL!	#NULL!	#NULL!	#NULL!	#NULL!	#NULL!	#NULL!	#NULL!
#NULL!	#NULL!	#NULL!	#NULL!	#NULL!	#NULL!	#NULL!	#NULL!	#NULL!	#NULL!	#NULL!	#NULL!	#NULL!	#NULL!	#NULL!	#NULL!	#NULL!	#NULL!	#NULL!	#NULL!	#NULL!	#NULL!	#NULL!	#NULL!	#NULL!	#NULL!	#NULL!	#NULL!	#NULL!	#NULL!	#NULL!	#NULL!	#NULL!	#NULL!	#NULL!	#NULL!	#NULL!	#NULL!	#NULL!	#NULL!	#NULL!	#NULL!	#NULL!	#NULL!	#NULL!	#NULL!	#NULL!	#NULL!	#NULL!	#NULL!
#NULL!	#NULL!	#NULL!	#NULL!	#NULL!	#NULL!	#NULL!	#NULL!	#NULL!	#NULL!	#NULL!	#NULL!	#NULL!	#NULL!	#NULL!	#NULL!	#NULL!	#NULL!	#NULL!	#NULL!	#NULL!	#NULL!	#NULL!	#NULL!	#NULL!	#NULL!	#NULL!	#NULL!	#NULL!	#NULL!	#NULL!	#NULL!	#NULL!	#NULL!	#NULL!	#NULL!	#NULL!	#NULL!	#NULL!	#NULL!	#NULL!	#NULL!	#NULL!	#NULL!	#NULL!	#NULL!	#NULL!	#NULL!	#NULL!	#NULL!
#NULL!	#NULL!	#NULL!	#NULL!	#NULL!	#NULL!	#NULL!	#NULL!	#NULL!	#NULL!	#NULL!	#NULL!	#NULL!	#NULL!	#NULL!	#NULL!	#NULL!	#NULL!	#NULL!	#NULL!	#NULL!	#NULL!	#NULL!	#NULL!	#NULL!	#NULL!	#NULL!	#NULL!	#NULL!	#NULL!	#NULL!	#NULL!	#NULL!	#NULL!	#NULL!	#NULL!	#NULL!	#NULL!	#NULL!	#NULL!	#NULL!	#NULL!	#NULL!	#NULL!	#NULL!	#NULL!	#NULL!	#NULL!	#NULL!	#NULL!
#NULL!	#NULL!	#NULL!	#NULL!	#NULL!	#NULL!	#NULL!	#NULL!	#NULL!	#NULL!	#NULL!	#NULL!	#NULL!	#NULL!	#NULL!	#NULL!	#NULL!	#NULL!	#NULL!	#NULL!	#NULL!	#NULL!	#NULL!	#NULL!	#NULL!	#NULL!	#NULL!	#NULL!	#NULL!	#NULL!	#NULL!	#NULL!	#NULL!	#NULL!	#NULL!	#NULL!	#NULL!	#NULL!	#NULL!	#NULL!	#NULL!	#NULL!	#NULL!	#NULL!	#NULL!	#NULL!	#NULL!	#NULL!	#NULL!	#NULL!
#NULL!	#NULL!	#NULL!	#NULL!	#NULL!	#NULL!	#NULL!	#NULL!	#NULL!	#NULL!	#NULL!	#NULL!	#NULL!	#NULL!	#NULL!	#NULL!	#NULL!	#NULL!	#NULL!	#NULL!	#NULL!	#NULL!	#NULL!	#NULL!	#NULL!	#NULL!	#NULL!	#NULL!	#NULL!	#NULL!	#NULL!	#NULL!	#NULL!	#NULL!	#NULL!	#NULL!	#NULL!	#NULL!	#NULL!	#NULL!	#NULL!	#NULL!	#NULL!	#NULL!	#NULL!	#NULL!	#NULL!	#NULL!	#NULL!	#NULL!
#NULL!	#NULL!	#NULL!	#NULL!	#NULL!	#NULL!	#NULL!	#NULL!	#NULL!	#NULL!	#NULL!	#NULL!	#NULL!	#NULL!	#NULL!	#NULL!	#NULL!	#NULL!	#NULL!	#NULL!	#NULL!	#NULL!	#NULL!	#NULL!	#NULL!	#NULL!	#NULL!	#NULL!	#NULL!	#NULL!	#NULL!	#NULL!	#NULL!	#NULL!	#NULL!	#NULL!	#NULL!	#NULL!	#NULL!	#NULL!	#NULL!	#NULL!	#NULL!	#NULL!	#NULL!	#NULL!	#NULL!	#NULL!	#NULL!	#NULL!
#NULL!	#NULL!	#NULL!	#NULL!	#NULL!	#NULL!	#NULL!	#NULL!	#NULL!	#NULL!	#NULL!	#NULL!	#NULL!	#NULL!	#NULL!	#NULL!	#NULL!	#NULL!	#NULL!	#NULL!	#NULL!	#NULL!	#NULL!	#NULL!	#NULL!	#NULL!	#NULL!	#NULL!	#NULL!	#NULL!	#NULL!	#NULL!	#NULL!	#NULL!	#NULL!	#NULL!	#NULL!	#NULL!	#NULL!	#NULL!	#NULL!	#NULL!	#NULL!	#NULL!	#NULL!	#NULL!	#NULL!	#NULL!	#NULL!	#NULL!
#NULL!	#NULL!	#NULL!	#NULL!	#NULL!	#NULL!	#NULL!	#NULL!	#NULL!	#NULL!	#NULL!	#NULL!	#NULL!	#NULL!	#NULL!	#NULL!	#NULL!	#NULL!	#NULL!	#NULL!	#NULL!	#NULL!	#NULL!	#NULL!	#NULL!	#NULL!	#NULL!	#NULL!	#NULL!	#NULL!	#NULL!	#NULL!	#NULL!	#NULL!	#NULL!	#NULL!	#NULL!	#NULL!	#NULL!	#NULL!	#NULL!	#NULL!	#NULL!	#NULL!	#NULL!	#NULL!	#NULL!	#NULL!	#NULL!	#NULL!
#NULL!	#NULL!	#NULL!	#NULL!	#NULL!	#NULL!	#NULL!	#NULL!	#NULL!	#NULL!	#NULL!	#NULL!	#NULL!	#NULL!	#NULL!	#NULL!	#NULL!	#NULL!	#NULL!	#NULL!	#NULL!	#NULL!	#NULL!	#NULL!	#NULL!	#NULL!	#NULL!	#NULL!	#NULL!	#NULL!	#NULL!	#NULL!	#NULL!	#NULL!	#NULL!	#NULL!	#NULL!	#NULL!	#NULL!	#NULL!	#NULL!	#NULL!	#NULL!	#NULL!	#NULL!	#NULL!	#NULL!	#NULL!	#NULL!	#NULL!
#NULL!	#NULL!	#NULL!	#NULL!	#NULL!	#NULL!	#NULL!	#NULL!	#NULL!	#NULL!	#NULL!	#NULL!	#NULL!	#NULL!	#NULL!	#NULL!	#NULL!	#NULL!	#NULL!	#NULL!	#NULL!	#NULL!	#NULL!	#NULL!	#NULL!	#NULL!	#NULL!	#NULL!	#NULL!	#NULL!	#NULL!	#NULL!	#NULL!	#NULL!	#NULL!	#NULL!	#NULL!	#NULL!	#NULL!	#NULL!	#NULL!	#NULL!	#NULL!	#NULL!	#NULL!	#NULL!	#NULL!	#NULL!	#NULL!	#NULL!
#NULL!	#NULL!	#NULL!	#NULL!	#NULL!	#NULL!	#NULL!	#NULL!	#NULL!	#NULL!	#NULL!	#NULL!	#NULL!	#NULL!	#NULL!	#NULL!	#NULL!	#NULL!	#NULL!	#NULL!	#NULL!	#NULL!	#NULL!	#NULL!	#NULL!	#NULL!	#NULL!	#NULL!	#NULL!	#NULL!	#NULL!	#NULL!	#NULL!	#NULL!	#NULL!	#NULL!	#NULL!	#NULL!	#NULL!	#NULL!	#NULL!	#NULL!	#NULL!	#NULL!	#NULL!	#NULL!	#NULL!	#NULL!	#NULL!	#NULL!
#NULL!	#NULL!	#NULL!	#NULL!	#NULL!	#NULL!	#NULL!	#NULL!	#NULL!	#NULL!	#NULL!	#NULL!	#NULL!	#NULL!	#NULL!	#NULL!	#NULL!	#NULL!	#NULL!	#NULL!	#NULL!	#NULL!	#NULL!	#NULL!	#NULL!	#NULL!	#NULL!	#NULL!	#NULL!	#NULL!	#NULL!	#NULL!	#NULL!	#NULL!	#NULL!	#NULL!	#NULL!	#NULL!	#NULL!	#NULL!	#NULL!	#NULL!	#NULL!	#NULL!	#NULL!	#NULL!	#NULL!	#NULL!	#NULL!	#NULL!
#NULL!	#NULL!	#NULL!	#NULL!	#NULL!	#NULL!	#NULL!	#NULL!	#NULL!	#NULL!	#NULL!	#NULL!	#NULL!	#NULL!	#NULL!	#NULL!	#NULL!	#NULL!	#NULL!	#NULL!	#NULL!	#NULL!	#NULL!	#NULL!	#NULL!	#NULL!	#NULL!	#NULL!	#NULL!	#NULL!	#NULL!	#NULL!	#NULL!	#NULL!	#NULL!	#NULL!	#NULL!	#NULL!	#NULL!	#NULL!	#NULL!	#NULL!	#NULL!	#NULL!	#NULL!	#NULL!	#NULL!	#NULL!	#NULL!	#NULL!
#NULL!	#NULL!	#NULL!	#NULL!	#NULL!	#NULL!	#NULL!	#NULL!	#NULL!	#NULL!	#NULL!	#NULL!	#NULL!	#NULL!	#NULL!	#NULL!	#NULL!	#NULL!	#NULL!	#NULL!	#NULL!	#NULL!	#NULL!	#NULL!	#NULL!	#NULL!	#NULL!	#NULL!	#NULL!	#NULL!	#NULL!	#NULL!	#NULL!	#NULL!	#NULL!	#NULL!	#NULL!	#NULL!	#NULL!	#NULL!	#NULL!	#NULL!	#NULL!	#NULL!	#NULL!	#NULL!	#NULL!	#NULL!	#NULL!	#NULL!
#NULL!	#NULL!	#NULL!	#NULL!	#NULL!	#NULL!	#NULL!	#NULL!	#NULL!	#NULL!	#NULL!	#NULL!	#NULL!	#NULL!	#NULL!	#NULL!	#NULL!	#NULL!	#NULL!	#NULL!	#NULL!	#NULL!	#NULL!	#NULL!	#NULL!	#NULL!	#NULL!	#NULL!	#NULL!	#NULL!	#NULL!	#NULL!	#NULL!	#NULL!	#NULL!	#NULL!	#NULL!	#NULL!	#NULL!	#NULL!	#NULL!	#NULL!	#NULL!	#NULL!	#NULL!	#NULL!	#NULL!	#NULL!	#NULL!	#NULL!
#NULL!	#NULL!	#NULL!	#NULL!	#NULL!	#NULL!	#NULL!	#NULL!	#NULL!	#NULL!	#NULL!	#NULL!	#NULL!	#NULL!	#NULL!	#NULL!	#NULL!	#NULL!	#NULL!	#NULL!	#NULL!	#NULL!	#NULL!	#NULL!	#NULL!	#NULL!	#NULL!	#NULL!	#NULL!	#NULL!	#NULL!	#NULL!	#NULL!	#NULL!	#NULL!	#NULL!	#NULL!	#NULL!	#NULL!	#NULL!	#NULL!	#NULL!	#NULL!	#NULL!	#NULL!	#NULL!	#NULL!	#NULL!	#NULL!	#NULL!
#NULL!	#NULL!	#NULL!	#NULL!	#NULL!	#NULL!	#NULL!	#NULL!	#NULL!	#NULL!	#NULL!	#NULL!	#NULL!	#NULL!	#NULL!	#NULL!	#NULL!	#NULL!	#NULL!	#NULL!	#NULL!	#NULL!	#NULL!	#NULL!	#NULL!	#NULL!	#NULL!	#NULL!	#NULL!	#NULL!	#NULL!	#NULL!	#NULL!	#NULL!	#NULL!	#NULL!	#NULL!	#NULL!	#NULL!	#NULL!	#NULL!	#NULL!	#NULL!	#NULL!	#NULL!	#NULL!	#NULL!	#NULL!	#NULL!	#NULL!
#NULL!	#NULL!	#NULL!	#NULL!	#NULL!	#NULL!	#NULL!	#NULL!	#NULL!	#NULL!	#NULL!	#NULL!	#NULL!	#NULL!	#NULL!	#NULL!	#NULL!	#NULL!	#NULL!	#NULL!	#NULL!	#NULL!	#NULL!	#NULL!	#NULL!	#NULL!	#NULL!	#NULL!	#NULL!	#NULL!	#NULL!	#NULL!	#NULL!	#NULL!	#NULL!	#NULL!	#NULL!	#NULL!	#NULL!	#NULL!	#NULL!	#NULL!	#NULL!	#NULL!	#NULL!	#NULL!	#NULL!	#NULL!	#NULL!	#NULL!
#NULL!	#NULL!	#NULL!	#NULL!	#NULL!	#NULL!	#NULL!	#NULL!	#NULL!	#NULL!	#NULL!	#NULL!	#NULL!	#NULL!	#NULL!	#NULL!	#NULL!	#NULL!	#NULL!	#NULL!	#NULL!	#NULL!	#NULL!	#NULL!	#NULL!	#NULL!	#NULL!	#NULL!	#NULL!	#NULL!	#NULL!	#NULL!	#NULL!	#NULL!	#NULL!	#NULL!	#NULL!	#NULL!	#NULL!	#NULL!	#NULL!	#NULL!	#NULL!	#NULL!	#NULL!	#NULL!	#NULL!	#NULL!	#NULL!	#NULL!
#NULL!	#NULL!	#NULL!	#NULL!	#NULL!	#NULL!	#NULL!	#NULL!	#NULL!	#NULL!	#NULL!	#NULL!	#NULL!	#NULL!	#NULL!	#NULL!	#NULL!	#NULL!	#NULL!	#NULL!	#NULL!	#NULL!	#NULL!	#NULL!	#NULL!	#NULL!	#NULL!	#NULL!	#NULL!	#NULL!	#NULL!	#NULL!	#NULL!	#NULL!	#NULL!	#NULL!	#NULL!	#NULL!	#NULL!	#NULL!	#NULL!	#NULL!	#NULL!	#NULL!	#NULL!	#NULL!	#NULL!	#NULL!	#NULL!	#NULL!
#NULL!	#NULL!	#NULL!	#NULL!	#NULL!	#NULL!	#NULL!	#NULL!	#NULL!	#NULL!	#NULL!	#NULL!	#NULL!	#NULL!	#NULL!	#NULL!	#NULL!	#NULL!	#NULL!	#NULL!	#NULL!	#NULL!	#NULL!	#NULL!	#NULL!	#NULL!	#NULL!	#NULL!	#NULL!	#NULL!	#NULL!	#NULL!	#NULL!	#NULL!	#NULL!	#NULL!	#NULL!	#NULL!	#NULL!	#NULL!	#NULL!	#NULL!	#NULL!	#NULL!	#NULL!	#NULL!	#NULL!	#NULL!	#NULL!	#NULL!
#NULL!	#NULL!	#NULL!	#NULL!	#NULL!	#NULL!	#NULL!	#NULL!	#NULL!	#NULL!	#NULL!	#NULL!	#NULL!	#NULL!	#NULL!	#NULL!	#NULL!	#NULL!	#NULL!	#NULL!	#NULL!	#NULL!	#NULL!	#NULL!	#NULL!	#NULL!	#NULL!	#NULL!	#NULL!	#NULL!	#NULL!	#NULL!	#NULL!	#NULL!	#NULL!	#NULL!	#NULL!	#NULL!	#NULL!	#NULL!	#NULL!	#NULL!	#NULL!	#NULL!	#NULL!	#NULL!	#NULL!	#NULL!	#NULL!	#NULL!
#NULL!	#NULL!	#NULL!	#NULL!	#NULL!	#NULL!	#NULL!	#NULL!	#NULL!	#NULL!	#NULL!	#NULL!	#NULL!	#NULL!	#NULL!	#NULL!	#NULL!	#NULL!	#NULL!	#NULL!	#NULL!	#NULL!	#NULL!	#NULL!	#NULL!	#NULL!	#NULL!	#NULL!	#NULL!	#NULL!	#NULL!	#NULL!	#NULL!	#NULL!	#NULL!	#NULL!	#NULL!	#NULL!	#NULL!	#NULL!	#NULL!	#NULL!	#NULL!	#NULL!	#NULL!	#NULL!	#NULL!	#NULL!	#NULL!	#NULL!
#NULL!	#NULL!	#NULL!	#NULL!	#NULL!	#NULL!	#NULL!	#NULL!	#NULL!	#NULL!	#NULL!	#NULL!	#NULL!	#NULL!	#NULL!	#NULL!	#NULL!	#NULL!	#NULL!	#NULL!	#NULL!	#NULL!	#NULL!	#NULL!	#NULL!	#NULL!	#NULL!	#NULL!	#NULL!	#NULL!	#NULL!	#NULL!	#NULL!	#NULL!	#NULL!	#NULL!	#NULL!	#NULL!	#NULL!	#NULL!	#NULL!	#NULL!	#NULL!	#NULL!	#NULL!	#NULL!	#NULL!	#NULL!	#NULL!	#NULL!
#NULL!	#NULL!	#NULL!	#NULL!	#NULL!	#NULL!	#NULL!	#NULL!	#NULL!	#NULL!	#NULL!	#NULL!	#NULL!	#NULL!	#NULL!	#NULL!	#NULL!	#NULL!	#NULL!	#NULL!	#NULL!	#NULL!	#NULL!	#NULL!	#NULL!	#NULL!	#NULL!	#NULL!	#NULL!	#NULL!	#NULL!	#NULL!	#NULL!	#NULL!	#NULL!	#NULL!	#NULL!	#NULL!	#NULL!	#NULL!	#NULL!	#NULL!	#NULL!	#NULL!	#NULL!	#NULL!	#NULL!	#NULL!	#NULL!	#NULL!
#NULL!	#NULL!	#NULL!	#NULL!	#NULL!	#NULL!	#NULL!	#NULL!	#NULL!	#NULL!	#NULL!	#NULL!	#NULL!	#NULL!	#NULL!	#NULL!	#NULL!	#NULL!	#NULL!	#NULL!	#NULL!	#NULL!	#NULL!	#NULL!	#NULL!	#NULL!	#NULL!	#NULL!	#NULL!	#NULL!	#NULL!	#NULL!	#NULL!	#NULL!	#NULL!	#NULL!	#NULL!	#NULL!	#NULL!	#NULL!	#NULL!	#NULL!	#NULL!	#NULL!	#NULL!	#NULL!	#NULL!	#NULL!	#NULL!	#NULL!
#NULL!	#NULL!	#NULL!	#NULL!	#NULL!	#NULL!	#NULL!	#NULL!	#NULL!	#NULL!	#NULL!	#NULL!	#NULL!	#NULL!	#NULL!	#NULL!	#NULL!	#NULL!	#NULL!	#NULL!	#NULL!	#NULL!	#NULL!	#NULL!	#NULL!	#NULL!	#NULL!	#NULL!	#NULL!	#NULL!	#NULL!	#NULL!	#NULL!	#NULL!	#NULL!	#NULL!	#NULL!	#NULL!	#NULL!	#NULL!	#NULL!	#NULL!	#NULL!	#NULL!	#NULL!	#NULL!	#NULL!	#NULL!	#NULL!	#NULL!
#NULL!	#NULL!	#NULL!	#NULL!	#NULL!	#NULL!	#NULL!	#NULL!	#NULL!	#NULL!	#NULL!	#NULL!	#NULL!	#NULL!	#NULL!	#NULL!	#NULL!	#NULL!	#NULL!	#NULL!	#NULL!	#NULL!	#NULL!	#NULL!	#NULL!	#NULL!	#NULL!	#NULL!	#NULL!	#NULL!	#NULL!	#NULL!	#NULL!	#NULL!	#NULL!	#NULL!	#NULL!	#NULL!	#NULL!	#NULL!	#NULL!	#NULL!	#NULL!	#NULL!	#NULL!	#NULL!	#NULL!	#NULL!	#NULL!	#NULL!
#NULL!	#NULL!	#NULL!	#NULL!	#NULL!	#NULL!	#NULL!	#NULL!	#NULL!	#NULL!	#NULL!	#NULL!	#NULL!	#NULL!	#NULL!	#NULL!	#NULL!	#NULL!	#NULL!	#NULL!	#NULL!	#NULL!	#NULL!	#NULL!	#NULL!	#NULL!	#NULL!	#NULL!	#NULL!	#NULL!	#NULL!	#NULL!	#NULL!	#NULL!	#NULL!	#NULL!	#NULL!	#NULL!	#NULL!	#NULL!	#NULL!	#NULL!	#NULL!	#NULL!	#NULL!	#NULL!	#NULL!	#NULL!	#NULL!	#NULL!
#NULL!	#NULL!	#NULL!	#NULL!	#NULL!	#NULL!	#NULL!	#NULL!	#NULL!	#NULL!	#NULL!	#NULL!	#NULL!	#NULL!	#NULL!	#NULL!	#NULL!	#NULL!	#NULL!	#NULL!	#NULL!	#NULL!	#NULL!	#NULL!	#NULL!	#NULL!	#NULL!	#NULL!	#NULL!	#NULL!	#NULL!	#NULL!	#NULL!	#NULL!	#NULL!	#NULL!	#NULL!	#NULL!	#NULL!	#NULL!	#NULL!	#NULL!	#NULL!	#NULL!	#NULL!	#NULL!	#NULL!	#NULL!	#NULL!	#NULL!
#NULL!	#NULL!	#NULL!	#NULL!	#NULL!	#NULL!	#NULL!	#NULL!	#NULL!	#NULL!	#NULL!	#NULL!	#NULL!	#NULL!	#NULL!	#NULL!	#NULL!	#NULL!	#NULL!	#NULL!	#NULL!	#NULL!	#NULL!	#NULL!	#NULL!	#NULL!	#NULL!	#NULL!	#NULL!	#NULL!	#NULL!	#NULL!	#NULL!	#NULL!	#NULL!	#NULL!	#NULL!	#NULL!	#NULL!	#NULL!	#NULL!	#NULL!	#NULL!	#NULL!	#NULL!	#NULL!	#NULL!	#NULL!	#NULL!	#NULL!
#NULL!	#NULL!	#NULL!	#NULL!	#NULL!	#NULL!	#NULL!	#NULL!	#NULL!	#NULL!	#NULL!	#NULL!	#NULL!	#NULL!	#NULL!	#NULL!	#NULL!	#NULL!	#NULL!	#NULL!	#NULL!	#NULL!	#NULL!	#NULL!	#NULL!	#NULL!	#NULL!	#NULL!	#NULL!	#NULL!	#NULL!	#NULL!	#NULL!	#NULL!	#NULL!	#NULL!	#NULL!	#NULL!	#NULL!	#NULL!	#NULL!	#NULL!	#NULL!	#NULL!	#NULL!	#NULL!	#NULL!	#NULL!	#NULL!	#NULL!
#NULL!	#NULL!	#NULL!	#NULL!	#NULL!	#NULL!	#NULL!	#NULL!	#NULL!	#NULL!	#NULL!	#NULL!	#NULL!	#NULL!	#NULL!	#NULL!	#NULL!	#NULL!	#NULL!	#NULL!	#NULL!	#NULL!	#NULL!	#NULL!	#NULL!	#NULL!	#NULL!	#NULL!	#NULL!	#NULL!	#NULL!	#NULL!	#NULL!	#NULL!	#NULL!	#NULL!	#NULL!	#NULL!	#NULL!	#NULL!	#NULL!	#NULL!	#NULL!	#NULL!	#NULL!	#NULL!	#NULL!	#NULL!	#NULL!	#NULL!
#NULL!	#NULL!	#NULL!	#NULL!	#NULL!	#NULL!	#NULL!	#NULL!	#NULL!	#NULL!	#NULL!	#NULL!	#NULL!	#NULL!	#NULL!	#NULL!	#NULL!	#NULL!	#NULL!	#NULL!	#NULL!	#NULL!	#NULL!	#NULL!	#NULL!	#NULL!	#NULL!	#NULL!	#NULL!	#NULL!	#NULL!	#NULL!	#NULL!	#NULL!	#NULL!	#NULL!	#NULL!	#NULL!	#NULL!	#NULL!	#NULL!	#NULL!	#NULL!	#NULL!	#NULL!	#NULL!	#NULL!	#NULL!	#NULL!	#NULL!
#NULL!	#NULL!	#NULL!	#NULL!	#NULL!	#NULL!	#NULL!	#NULL!	#NULL!	#NULL!	#NULL!	#NULL!	#NULL!	#NULL!	#NULL!	#NULL!	#NULL!	#NULL!	#NULL!	#NULL!	#NULL!	#NULL!	#NULL!	#NULL!	#NULL!	#NULL!	#NULL!	#NULL!	#NULL!	#NULL!	#NULL!	#NULL!	#NULL!	#NULL!	#NULL!	#NULL!	#NULL!	#NULL!	#NULL!	#NULL!	#NULL!	#NULL!	#NULL!	#NULL!	#NULL!	#NULL!	#NULL!	#NULL!	#NULL!	#NULL!
#NULL!	#NULL!	#NULL!	#NULL!	#NULL!	#NULL!	#NULL!	#NULL!	#NULL!	#NULL!	#NULL!	#NULL!	#NULL!	#NULL!	#NULL!	#NULL!	#NULL!	#NULL!	#NULL!	#NULL!	#NULL!	#NULL!	#NULL!	#NULL!	#NULL!	#NULL!	#NULL!	#NULL!	#NULL!	#NULL!	#NULL!	#NULL!	#NULL!	#NULL!	#NULL!	#NULL!	#NULL!	#NULL!	#NULL!	#NULL!	#NULL!	#NULL!	#NULL!	#NULL!	#NULL!	#NULL!	#NULL!	#NULL!	#NULL!	#NULL!
#NULL!	#NULL!	#NULL!	#NULL!	#NULL!	#NULL!	#NULL!	#NULL!	#NULL!	#NULL!	#NULL!	#NULL!	#NULL!	#NULL!	#NULL!	#NULL!	#NULL!	#NULL!	#NULL!	#NULL!	#NULL!	#NULL!	#NULL!	#NULL!	#NULL!	#NULL!	#NULL!	#NULL!	#NULL!	#NULL!	#NULL!	#NULL!	#NULL!	#NULL!	#NULL!	#NULL!	#NULL!	#NULL!	#NULL!	#NULL!	#NULL!	#NULL!	#NULL!	#NULL!	#NULL!	#NULL!	#NULL!	#NULL!	#NULL!	#NULL!
#NULL!	#NULL!	#NULL!	#NULL!	#NULL!	#NULL!	#NULL!	#NULL!	#NULL!	#NULL!	#NULL!	#NULL!	#NULL!	#NULL!	#NULL!	#NULL!	#NULL!	#NULL!	#NULL!	#NULL!	#NULL!	#NULL!	#NULL!	#NULL!	#NULL!	#NULL!	#NULL!	#NULL!	#NULL!	#NULL!	#NULL!	#NULL!	#NULL!	#NULL!	#NULL!	#NULL!	#NULL!	#NULL!	#NULL!	#NULL!	#NULL!	#NULL!	#NULL!	#NULL!	#NULL!	#NULL!	#NULL!	#NULL!	#NULL!	#NULL!
#NULL!	#NULL!	#NULL!	#NULL!	#NULL!	#NULL!	#NULL!	#NULL!	#NULL!	#NULL!	#NULL!	#NULL!	#NULL!	#NULL!	#NULL!	#NULL!	#NULL!	#NULL!	#NULL!	#NULL!	#NULL!	#NULL!	#NULL!	#NULL!	#NULL!	#NULL!	#NULL!	#NULL!	#NULL!	#NULL!	#NULL!	#NULL!	#NULL!	#NULL!	#NULL!	#NULL!	#NULL!	#NULL!	#NULL!	#NULL!	#NULL!	#NULL!	#NULL!	#NULL!	#NULL!	#NULL!	#NULL!	#NULL!	#NULL!	#NULL!
#NULL!	#NULL!	#NULL!	#NULL!	#NULL!	#NULL!	#NULL!	#NULL!	#NULL!	#NULL!	#NULL!	#NULL!	#NULL!	#NULL!	#NULL!	#NULL!	#NULL!	#NULL!	#NULL!	#NULL!	#NULL!	#NULL!	#NULL!	#NULL!	#NULL!	#NULL!	#NULL!	#NULL!	#NULL!	#NULL!	#NULL!	#NULL!	#NULL!	#NULL!	#NULL!	#NULL!	#NULL!	#NULL!	#NULL!	#NULL!	#NULL!	#NULL!	#NULL!	#NULL!	#NULL!	#NULL!	#NULL!	#NULL!	#NULL!	#NULL!
#NULL!	#NULL!	#NULL!	#NULL!	#NULL!	#NULL!	#NULL!	#NULL!	#NULL!	#NULL!	#NULL!	#NULL!	#NULL!	#NULL!	#NULL!	#NULL!	#NULL!	#NULL!	#NULL!	#NULL!	#NULL!	#NULL!	#NULL!	#NULL!	#NULL!	#NULL!	#NULL!	#NULL!	#NULL!	#NULL!	#NULL!	#NULL!	#NULL!	#NULL!	#NULL!	#NULL!	#NULL!	#NULL!	#NULL!	#NULL!	#NULL!	#NULL!	#NULL!	#NULL!	#NULL!	#NULL!	#NULL!	#NULL!	#NULL!	#NULL!
#NULL!	#NULL!	#NULL!	#NULL!	#NULL!	#NULL!	#NULL!	#NULL!	#NULL!	#NULL!	#NULL!	#NULL!	#NULL!	#NULL!	#NULL!	#NULL!	#NULL!	#NULL!	#NULL!	#NULL!	#NULL!	#NULL!	#NULL!	#NULL!	#NULL!	#NULL!	#NULL!	#NULL!	#NULL!	#NULL!	#NULL!	#NULL!	#NULL!	#NULL!	#NULL!	#NULL!	#NULL!	#NULL!	#NULL!	#NULL!	#NULL!	#NULL!	#NULL!	#NULL!	#NULL!	#NULL!	#NULL!	#NULL!	#NULL!	#NULL!
#NULL!	#NULL!	#NULL!	#NULL!	#NULL!	#NULL!	#NULL!	#NULL!	#NULL!	#NULL!	#NULL!	#NULL!	#NULL!	#NULL!	#NULL!	#NULL!	#NULL!	#NULL!	#NULL!	#NULL!	#NULL!	#NULL!	#NULL!	#NULL!	#NULL!	#NULL!	#NULL!	#NULL!	#NULL!	#NULL!	#NULL!	#NULL!	#NULL!	#NULL!	#NULL!	#NULL!	#NULL!	#NULL!	#NULL!	#NULL!	#NULL!	#NULL!	#NULL!	#NULL!	#NULL!	#NULL!	#NULL!	#NULL!	#NULL!	#NULL!
#NULL!	#NULL!	#NULL!	#NULL!	#NULL!	#NULL!	#NULL!	#NULL!	#NULL!	#NULL!	#NULL!	#NULL!	#NULL!	#NULL!	#NULL!	#NULL!	#NULL!	#NULL!	#NULL!	#NULL!	#NULL!	#NULL!	#NULL!	#NULL!	#NULL!	#NULL!	#NULL!	#NULL!	#NULL!	#NULL!	#NULL!	#NULL!	#NULL!	#NULL!	#NULL!	#NULL!	#NULL!	#NULL!	#NULL!	#NULL!	#NULL!	#NULL!	#NULL!	#NULL!	#NULL!	#NULL!	#NULL!	#NULL!	#NULL!	#NULL!
#NULL!	#NULL!	#NULL!	#NULL!	#NULL!	#NULL!	#NULL!	#NULL!	#NULL!	#NULL!	#NULL!	#NULL!	#NULL!	#NULL!	#NULL!	#NULL!	#NULL!	#NULL!	#NULL!	#NULL!	#NULL!	#NULL!	#NULL!	#NULL!	#NULL!	#NULL!	#NULL!	#NULL!	#NULL!	#NULL!	#NULL!	#NULL!	#NULL!	#NULL!	#NULL!	#NULL!	#NULL!	#NULL!	#NULL!	#NULL!	#NULL!	#NULL!	#NULL!	#NULL!	#NULL!	#NULL!	#NULL!	#NULL!	#NULL!	#NULL!
#NULL!	#NULL!	#NULL!	#NULL!	#NULL!	#NULL!	#NULL!	#NULL!	#NULL!	#NULL!	#NULL!	#NULL!	#NULL!	#NULL!	#NULL!	#NULL!	#NULL!	#NULL!	#NULL!	#NULL!	#NULL!	#NULL!	#NULL!	#NULL!	#NULL!	#NULL!	#NULL!	#NULL!	#NULL!	#NULL!	#NULL!	#NULL!	#NULL!	#NULL!	#NULL!	#NULL!	#NULL!	#NULL!	#NULL!	#NULL!	#NULL!	#NULL!	#NULL!	#NULL!	#NULL!	#NULL!	#NULL!	#NULL!	#NULL!	#NULL!
#NULL!	#NULL!	#NULL!	#NULL!	#NULL!	#NULL!	#NULL!	#NULL!	#NULL!	#NULL!	#NULL!	#NULL!	#NULL!	#NULL!	#NULL!	#NULL!	#NULL!	#NULL!	#NULL!	#NULL!	#NULL!	#NULL!	#NULL!	#NULL!	#NULL!	#NULL!	#NULL!	#NULL!	#NULL!	#NULL!	#NULL!	#NULL!	#NULL!	#NULL!	#NULL!	#NULL!	#NULL!	#NULL!	#NULL!	#NULL!	#NULL!	#NULL!	#NULL!	#NULL!	#NULL!	#NULL!	#NULL!	#NULL!	#NULL!	#NULL!
#NULL!	#NULL!	#NULL!	#NULL!	#NULL!	#NULL!	#NULL!	#NULL!	#NULL!	#NULL!	#NULL!	#NULL!	#NULL!	#NULL!	#NULL!	#NULL!	#NULL!	#NULL!	#NULL!	#NULL!	#NULL!	#NULL!	#NULL!	#NULL!	#NULL!	#NULL!	#NULL!	#NULL!	#NULL!	#NULL!	#NULL!	#NULL!	#NULL!	#NULL!	#NULL!	#NULL!	#NULL!	#NULL!	#NULL!	#NULL!	#NULL!	#NULL!	#NULL!	#NULL!	#NULL!	#NULL!	#NULL!	#NULL!	#NULL!	#NULL!
#NULL!	#NULL!	#NULL!	#NULL!	#NULL!	#NULL!	#NULL!	#NULL!	#NULL!	#NULL!	#NULL!	#NULL!	#NULL!	#NULL!	#NULL!	#NULL!	#NULL!	#NULL!	#NULL!	#NULL!	#NULL!	#NULL!	#NULL!	#NULL!	#NULL!	#NULL!	#NULL!	#NULL!	#NULL!	#NULL!	#NULL!	#NULL!	#NULL!	#NULL!	#NULL!	#NULL!	#NULL!	#NULL!	#NULL!	#NULL!	#NULL!	#NULL!	#NULL!	#NULL!	#NULL!	#NULL!	#NULL!	#NULL!	#NULL!	#NULL!
#NULL!	#NULL!	#NULL!	#NULL!	#NULL!	#NULL!	#NULL!	#NULL!	#NULL!	#NULL!	#NULL!	#NULL!	#NULL!	#NULL!	#NULL!	#NULL!	#NULL!	#NULL!	#NULL!	#NULL!	#NULL!	#NULL!	#NULL!	#NULL!	#NULL!	#NULL!	#NULL!	#NULL!	#NULL!	#NULL!	#NULL!	#NULL!	#NULL!	#NULL!	#NULL!	#NULL!	#NULL!	#NULL!	#NULL!	#NULL!	#NULL!	#NULL!	#NULL!	#NULL!	#NULL!	#NULL!	#NULL!	#NULL!	#NULL!	#NULL!
#NULL!	#NULL!	#NULL!	#NULL!	#NULL!	#NULL!	#NULL!	#NULL!	#NULL!	#NULL!	#NULL!	#NULL!	#NULL!	#NULL!	#NULL!	#NULL!	#NULL!	#NULL!	#NULL!	#NULL!	#NULL!	#NULL!	#NULL!	#NULL!	#NULL!	#NULL!	#NULL!	#NULL!	#NULL!	#NULL!	#NULL!	#NULL!	#NULL!	#NULL!	#NULL!	#NULL!	#NULL!	#NULL!	#NULL!	#NULL!	#NULL!	#NULL!	#NULL!	#NULL!	#NULL!	#NULL!	#NULL!	#NULL!	#NULL!	#NULL!
#NULL!	#NULL!	#NULL!	#NULL!	#NULL!	#NULL!	#NULL!	#NULL!	#NULL!	#NULL!	#NULL!	#NULL!	#NULL!	#NULL!	#NULL!	#NULL!	#NULL!	#NULL!	#NULL!	#NULL!	#NULL!	#NULL!	#NULL!	#NULL!	#NULL!	#NULL!	#NULL!	#NULL!	#NULL!	#NULL!	#NULL!	#NULL!	#NULL!	#NULL!	#NULL!	#NULL!	#NULL!	#NULL!	#NULL!	#NULL!	#NULL!	#NULL!	#NULL!	#NULL!	#NULL!	#NULL!	#NULL!	#NULL!	#NULL!	#NULL!
#NULL!	#NULL!	#NULL!	#NULL!	#NULL!	#NULL!	#NULL!	#NULL!	#NULL!	#NULL!	#NULL!	#NULL!	#NULL!	#NULL!	#NULL!	#NULL!	#NULL!	#NULL!	#NULL!	#NULL!	#NULL!	#NULL!	#NULL!	#NULL!	#NULL!	#NULL!	#NULL!	#NULL!	#NULL!	#NULL!	#NULL!	#NULL!	#NULL!	#NULL!	#NULL!	#NULL!	#NULL!	#NULL!	#NULL!	#NULL!	#NULL!	#NULL!	#NULL!	#NULL!	#NULL!	#NULL!	#NULL!	#NULL!	#NULL!	#NULL!
#NULL!	#NULL!	#NULL!	#NULL!	#NULL!	#NULL!	#NULL!	#NULL!	#NULL!	#NULL!	#NULL!	#NULL!	#NULL!	#NULL!	#NULL!	#NULL!	#NULL!	#NULL!	#NULL!	#NULL!	#NULL!	#NULL!	#NULL!	#NULL!	#NULL!	#NULL!	#NULL!	#NULL!	#NULL!	#NULL!	#NULL!	#NULL!	#NULL!	#NULL!	#NULL!	#NULL!	#NULL!	#NULL!	#NULL!	#NULL!	#NULL!	#NULL!	#NULL!	#NULL!	#NULL!	#NULL!	#NULL!	#NULL!	#NULL!	#NULL!
#NULL!	#NULL!	#NULL!	#NULL!	#NULL!	#NULL!	#NULL!	#NULL!	#NULL!	#NULL!	#NULL!	#NULL!	#NULL!	#NULL!	#NULL!	#NULL!	#NULL!	#NULL!	#NULL!	#NULL!	#NULL!	#NULL!	#NULL!	#NULL!	#NULL!	#NULL!	#NULL!	#NULL!	#NULL!	#NULL!	#NULL!	#NULL!	#NULL!	#NULL!	#NULL!	#NULL!	#NULL!	#NULL!	#NULL!	#NULL!	#NULL!	#NULL!	#NULL!	#NULL!	#NULL!	#NULL!	#NULL!	#NULL!	#NULL!	#NULL!
#NULL!	#NULL!	#NULL!	#NULL!	#NULL!	#NULL!	#NULL!	#NULL!	#NULL!	#NULL!	#NULL!	#NULL!	#NULL!	#NULL!	#NULL!	#NULL!	#NULL!	#NULL!	#NULL!	#NULL!	#NULL!	#NULL!	#NULL!	#NULL!	#NULL!	#NULL!	#NULL!	#NULL!	#NULL!	#NULL!	#NULL!	#NULL!	#NULL!	#NULL!	#NULL!	#NULL!	#NULL!	#NULL!	#NULL!	#NULL!	#NULL!	#NULL!	#NULL!	#NULL!	#NULL!	#NULL!	#NULL!	#NULL!	#NULL!	#NULL!
#NULL!	#NULL!	#NULL!	#NULL!	#NULL!	#NULL!	#NULL!	#NULL!	#NULL!	#NULL!	#NULL!	#NULL!	#NULL!	#NULL!	#NULL!	#NULL!	#NULL!	#NULL!	#NULL!	#NULL!	#NULL!	#NULL!	#NULL!	#NULL!	#NULL!	#NULL!	#NULL!	#NULL!	#NULL!	#NULL!	#NULL!	#NULL!	#NULL!	#NULL!	#NULL!	#NULL!	#NULL!	#NULL!	#NULL!	#NULL!	#NULL!	#NULL!	#NULL!	#NULL!	#NULL!	#NULL!	#NULL!	#NULL!	#NULL!	#NULL!
#NULL!	#NULL!	#NULL!	#NULL!	#NULL!	#NULL!	#NULL!	#NULL!	#NULL!	#NULL!	#NULL!	#NULL!	#NULL!	#NULL!	#NULL!	#NULL!	#NULL!	#NULL!	#NULL!	#NULL!	#NULL!	#NULL!	#NULL!	#NULL!	#NULL!	#NULL!	#NULL!	#NULL!	#NULL!	#NULL!	#NULL!	#NULL!	#NULL!	#NULL!	#NULL!	#NULL!	#NULL!	#NULL!	#NULL!	#NULL!	#NULL!	#NULL!	#NULL!	#NULL!	#NULL!	#NULL!	#NULL!	#NULL!	#NULL!	#NULL!
#NULL!	#NULL!	#NULL!	#NULL!	#NULL!	#NULL!	#NULL!	#NULL!	#NULL!	#NULL!	#NULL!	#NULL!	#NULL!	#NULL!	#NULL!	#NULL!	#NULL!	#NULL!	#NULL!	#NULL!	#NULL!	#NULL!	#NULL!	#NULL!	#NULL!	#NULL!	#NULL!	#NULL!	#NULL!	#NULL!	#NULL!	#NULL!	#NULL!	#NULL!	#NULL!	#NULL!	#NULL!	#NULL!	#NULL!	#NULL!	#NULL!	#NULL!	#NULL!	#NULL!	#NULL!	#NULL!	#NULL!	#NULL!	#NULL!	#NULL!
#NULL!	#NULL!	#NULL!	#NULL!	#NULL!	#NULL!	#NULL!	#NULL!	#NULL!	#NULL!	#NULL!	#NULL!	#NULL!	#NULL!	#NULL!	#NULL!	#NULL!	#NULL!	#NULL!	#NULL!	#NULL!	#NULL!	#NULL!	#NULL!	#NULL!	#NULL!	#NULL!	#NULL!	#NULL!	#NULL!	#NULL!	#NULL!	#NULL!	#NULL!	#NULL!	#NULL!	#NULL!	#NULL!	#NULL!	#NULL!	#NULL!	#NULL!	#NULL!	#NULL!	#NULL!	#NULL!	#NULL!	#NULL!	#NULL!	#NULL!
#NULL!	#NULL!	#NULL!	#NULL!	#NULL!	#NULL!	#NULL!	#NULL!	#NULL!	#NULL!	#NULL!	#NULL!	#NULL!	#NULL!	#NULL!	#NULL!	#NULL!	#NULL!	#NULL!	#NULL!	#NULL!	#NULL!	#NULL!	#NULL!	#NULL!	#NULL!	#NULL!	#NULL!	#NULL!	#NULL!	#NULL!	#NULL!	#NULL!	#NULL!	#NULL!	#NULL!	#NULL!	#NULL!	#NULL!	#NULL!	#NULL!	#NULL!	#NULL!	#NULL!	#NULL!	#NULL!	#NULL!	#NULL!	#NULL!	#NULL!
#NULL!	#NULL!	#NULL!	#NULL!	#NULL!	#NULL!	#NULL!	#NULL!	#NULL!	#NULL!	#NULL!	#NULL!	#NULL!	#NULL!	#NULL!	#NULL!	#NULL!	#NULL!	#NULL!	#NULL!	#NULL!	#NULL!	#NULL!	#NULL!	#NULL!	#NULL!	#NULL!	#NULL!	#NULL!	#NULL!	#NULL!	#NULL!	#NULL!	#NULL!	#NULL!	#NULL!	#NULL!	#NULL!	#NULL!	#NULL!	#NULL!	#NULL!	#NULL!	#NULL!	#NULL!	#NULL!	#NULL!	#NULL!	#NULL!	#NULL!
#NULL!	#NULL!	#NULL!	#NULL!	#NULL!	#NULL!	#NULL!	#NULL!	#NULL!	#NULL!	#NULL!	#NULL!	#NULL!	#NULL!	#NULL!	#NULL!	#NULL!	#NULL!	#NULL!	#NULL!	#NULL!	#NULL!	#NULL!	#NULL!	#NULL!	#NULL!	#NULL!	#NULL!	#NULL!	#NULL!	#NULL!	#NULL!	#NULL!	#NULL!	#NULL!	#NULL!	#NULL!	#NULL!	#NULL!	#NULL!	#NULL!	#NULL!	#NULL!	#NULL!	#NULL!	#NULL!	#NULL!	#NULL!	#NULL!	#NULL!
#NULL!	#NULL!	#NULL!	#NULL!	#NULL!	#NULL!	#NULL!	#NULL!	#NULL!	#NULL!	#NULL!	#NULL!	#NULL!	#NULL!	#NULL!	#NULL!	#NULL!	#NULL!	#NULL!	#NULL!	#NULL!	#NULL!	#NULL!	#NULL!	#NULL!	#NULL!	#NULL!	#NULL!	#NULL!	#NULL!	#NULL!	#NULL!	#NULL!	#NULL!	#NULL!	#NULL!	#NULL!	#NULL!	#NULL!	#NULL!	#NULL!	#NULL!	#NULL!	#NULL!	#NULL!	#NULL!	#NULL!	#NULL!	#NULL!	#NULL!
#NULL!	#NULL!	#NULL!	#NULL!	#NULL!	#NULL!	#NULL!	#NULL!	#NULL!	#NULL!	#NULL!	#NULL!	#NULL!	#NULL!	#NULL!	#NULL!	#NULL!	#NULL!	#NULL!	#NULL!	#NULL!	#NULL!	#NULL!	#NULL!	#NULL!	#NULL!	#NULL!	#NULL!	#NULL!	#NULL!	#NULL!	#NULL!	#NULL!	#NULL!	#NULL!	#NULL!	#NULL!	#NULL!	#NULL!	#NULL!	#NULL!	#NULL!	#NULL!	#NULL!	#NULL!	#NULL!	#NULL!	#NULL!	#NULL!	#NULL!
#NULL!	#NULL!	#NULL!	#NULL!	#NULL!	#NULL!	#NULL!	#NULL!	#NULL!	#NULL!	#NULL!	#NULL!	#NULL!	#NULL!	#NULL!	#NULL!	#NULL!	#NULL!	#NULL!	#NULL!	#NULL!	#NULL!	#NULL!	#NULL!	#NULL!	#NULL!	#NULL!	#NULL!	#NULL!	#NULL!	#NULL!	#NULL!	#NULL!	#NULL!	#NULL!	#NULL!	#NULL!	#NULL!	#NULL!	#NULL!	#NULL!	#NULL!	#NULL!	#NULL!	#NULL!	#NULL!	#NULL!	#NULL!	#NULL!	#NULL!
#NULL!	#NULL!	#NULL!	#NULL!	#NULL!	#NULL!	#NULL!	#NULL!	#NULL!	#NULL!	#NULL!	#NULL!	#NULL!	#NULL!	#NULL!	#NULL!	#NULL!	#NULL!	#NULL!	#NULL!	#NULL!	#NULL!	#NULL!	#NULL!	#NULL!	#NULL!	#NULL!	#NULL!	#NULL!	#NULL!	#NULL!	#NULL!	#NULL!	#NULL!	#NULL!	#NULL!	#NULL!	#NULL!	#NULL!	#NULL!	#NULL!	#NULL!	#NULL!	#NULL!	#NULL!	#NULL!	#NULL!	#NULL!	#NULL!	#NULL!
#NULL!	#NULL!	#NULL!	#NULL!	#NULL!	#NULL!	#NULL!	#NULL!	#NULL!	#NULL!	#NULL!	#NULL!	#NULL!	#NULL!	#NULL!	#NULL!	#NULL!	#NULL!	#NULL!	#NULL!	#NULL!	#NULL!	#NULL!	#NULL!	#NULL!	#NULL!	#NULL!	#NULL!	#NULL!	#NULL!	#NULL!	#NULL!	#NULL!	#NULL!	#NULL!	#NULL!	#NULL!	#NULL!	#NULL!	#NULL!	#NULL!	#NULL!	#NULL!	#NULL!	#NULL!	#NULL!	#NULL!	#NULL!	#NULL!	#NULL!
#NULL!	#NULL!	#NULL!	#NULL!	#NULL!	#NULL!	#NULL!	#NULL!	#NULL!	#NULL!	#NULL!	#NULL!	#NULL!	#NULL!	#NULL!	#NULL!	#NULL!	#NULL!	#NULL!	#NULL!	#NULL!	#NULL!	#NULL!	#NULL!	#NULL!	#NULL!	#NULL!	#NULL!	#NULL!	#NULL!	#NULL!	#NULL!	#NULL!	#NULL!	#NULL!	#NULL!	#NULL!	#NULL!	#NULL!	#NULL!	#NULL!	#NULL!	#NULL!	#NULL!	#NULL!	#NULL!	#NULL!	#NULL!	#NULL!	#NULL!
#NULL!	#NULL!	#NULL!	#NULL!	#NULL!	#NULL!	#NULL!	#NULL!	#NULL!	#NULL!	#NULL!	#NULL!	#NULL!	#NULL!	#NULL!	#NULL!	#NULL!	#NULL!	#NULL!	#NULL!	#NULL!	#NULL!	#NULL!	#NULL!	#NULL!	#NULL!	#NULL!	#NULL!	#NULL!	#NULL!	#NULL!	#NULL!	#NULL!	#NULL!	#NULL!	#NULL!	#NULL!	#NULL!	#NULL!	#NULL!	#NULL!	#NULL!	#NULL!	#NULL!	#NULL!	#NULL!	#NULL!	#NULL!	#NULL!	#NULL!
#NULL!	#NULL!	#NULL!	#NULL!	#NULL!	#NULL!	#NULL!	#NULL!	#NULL!	#NULL!	#NULL!	#NULL!	#NULL!	#NULL!	#NULL!	#NULL!	#NULL!	#NULL!	#NULL!	#NULL!	#NULL!	#NULL!	#NULL!	#NULL!	#NULL!	#NULL!	#NULL!	#NULL!	#NULL!	#NULL!	#NULL!	#NULL!	#NULL!	#NULL!	#NULL!	#NULL!	#NULL!	#NULL!	#NULL!	#NULL!	#NULL!	#NULL!	#NULL!	#NULL!	#NULL!	#NULL!	#NULL!	#NULL!	#NULL!	#NULL!
#NULL!	#NULL!	#NULL!	#NULL!	#NULL!	#NULL!	#NULL!	#NULL!	#NULL!	#NULL!	#NULL!	#NULL!	#NULL!	#NULL!	#NULL!	#NULL!	#NULL!	#NULL!	#NULL!	#NULL!	#NULL!	#NULL!	#NULL!	#NULL!	#NULL!	#NULL!	#NULL!	#NULL!	#NULL!	#NULL!	#NULL!	#NULL!	#NULL!	#NULL!	#NULL!	#NULL!	#NULL!	#NULL!	#NULL!	#NULL!	#NULL!	#NULL!	#NULL!	#NULL!	#NULL!	#NULL!	#NULL!	#NULL!	#NULL!	#NULL!
#NULL!	#NULL!	#NULL!	#NULL!	#NULL!	#NULL!	#NULL!	#NULL!	#NULL!	#NULL!	#NULL!	#NULL!	#NULL!	#NULL!	#NULL!	#NULL!	#NULL!	#NULL!	#NULL!	#NULL!	#NULL!	#NULL!	#NULL!	#NULL!	#NULL!	#NULL!	#NULL!	#NULL!	#NULL!	#NULL!	#NULL!	#NULL!	#NULL!	#NULL!	#NULL!	#NULL!	#NULL!	#NULL!	#NULL!	#NULL!	#NULL!	#NULL!	#NULL!	#NULL!	#NULL!	#NULL!	#NULL!	#NULL!	#NULL!	#NULL!
#NULL!	#NULL!	#NULL!	#NULL!	#NULL!	#NULL!	#NULL!	#NULL!	#NULL!	#NULL!	#NULL!	#NULL!	#NULL!	#NULL!	#NULL!	#NULL!	#NULL!	#NULL!	#NULL!	#NULL!	#NULL!	#NULL!	#NULL!	#NULL!	#NULL!	#NULL!	#NULL!	#NULL!	#NULL!	#NULL!	#NULL!	#NULL!	#NULL!	#NULL!	#NULL!	#NULL!	#NULL!	#NULL!	#NULL!	#NULL!	#NULL!	#NULL!	#NULL!	#NULL!	#NULL!	#NULL!	#NULL!	#NULL!	#NULL!	#NULL!
#NULL!	#NULL!	#NULL!	#NULL!	#NULL!	#NULL!	#NULL!	#NULL!	#NULL!	#NULL!	#NULL!	#NULL!	#NULL!	#NULL!	#NULL!	#NULL!	#NULL!	#NULL!	#NULL!	#NULL!	#NULL!	#NULL!	#NULL!	#NULL!	#NULL!	#NULL!	#NULL!	#NULL!	#NULL!	#NULL!	#NULL!	#NULL!	#NULL!	#NULL!	#NULL!	#NULL!	#NULL!	#NULL!	#NULL!	#NULL!	#NULL!	#NULL!	#NULL!	#NULL!	#NULL!	#NULL!	#NULL!	#NULL!	#NULL!	#NULL!
#NULL!	#NULL!	#NULL!	#NULL!	#NULL!	#NULL!	#NULL!	#NULL!	#NULL!	#NULL!	#NULL!	#NULL!	#NULL!	#NULL!	#NULL!	#NULL!	#NULL!	#NULL!	#NULL!	#NULL!	#NULL!	#NULL!	#NULL!	#NULL!	#NULL!	#NULL!	#NULL!	#NULL!	#NULL!	#NULL!	#NULL!	#NULL!	#NULL!	#NULL!	#NULL!	#NULL!	#NULL!	#NULL!	#NULL!	#NULL!	#NULL!	#NULL!	#NULL!	#NULL!	#NULL!	#NULL!	#NULL!	#NULL!	#NULL!	#NULL!
#NULL!	#NULL!	#NULL!	#NULL!	#NULL!	#NULL!	#NULL!	#NULL!	#NULL!	#NULL!	#NULL!	#NULL!	#NULL!	#NULL!	#NULL!	#NULL!	#NULL!	#NULL!	#NULL!	#NULL!	#NULL!	#NULL!	#NULL!	#NULL!	#NULL!	#NULL!	#NULL!	#NULL!	#NULL!	#NULL!	#NULL!	#NULL!	#NULL!	#NULL!	#NULL!	#NULL!	#NULL!	#NULL!	#NULL!	#NULL!	#NULL!	#NULL!	#NULL!	#NULL!	#NULL!	#NULL!	#NULL!	#NULL!	#NULL!	#NULL!
#NULL!	#NULL!	#NULL!	#NULL!	#NULL!	#NULL!	#NULL!	#NULL!	#NULL!	#NULL!	#NULL!	#NULL!	#NULL!	#NULL!	#NULL!	#NULL!	#NULL!	#NULL!	#NULL!	#NULL!	#NULL!	#NULL!	#NULL!	#NULL!	#NULL!	#NULL!	#NULL!	#NULL!	#NULL!	#NULL!	#NULL!	#NULL!	#NULL!	#NULL!	#NULL!	#NULL!	#NULL!	#NULL!	#NULL!	#NULL!	#NULL!	#NULL!	#NULL!	#NULL!	#NULL!	#NULL!	#NULL!	#NULL!	#NULL!	#NULL!
#NULL!	#NULL!	#NULL!	#NULL!	#NULL!	#NULL!	#NULL!	#NULL!	#NULL!	#NULL!	#NULL!	#NULL!	#NULL!	#NULL!	#NULL!	#NULL!	#NULL!	#NULL!	#NULL!	#NULL!	#NULL!	#NULL!	#NULL!	#NULL!	#NULL!	#NULL!	#NULL!	#NULL!	#NULL!	#NULL!	#NULL!	#NULL!	#NULL!	#NULL!	#NULL!	#NULL!	#NULL!	#NULL!	#NULL!	#NULL!	#NULL!	#NULL!	#NULL!	#NULL!	#NULL!	#NULL!	#NULL!	#NULL!	#NULL!	#NULL!
#NULL!	#NULL!	#NULL!	#NULL!	#NULL!	#NULL!	#NULL!	#NULL!	#NULL!	#NULL!	#NULL!	#NULL!	#NULL!	#NULL!	#NULL!	#NULL!	#NULL!	#NULL!	#NULL!	#NULL!	#NULL!	#NULL!	#NULL!	#NULL!	#NULL!	#NULL!	#NULL!	#NULL!	#NULL!	#NULL!	#NULL!	#NULL!	#NULL!	#NULL!	#NULL!	#NULL!	#NULL!	#NULL!	#NULL!	#NULL!	#NULL!	#NULL!	#NULL!	#NULL!	#NULL!	#NULL!	#NULL!	#NULL!	#NULL!	#NULL!
#NULL!	#NULL!	#NULL!	#NULL!	#NULL!	#NULL!	#NULL!	#NULL!	#NULL!	#NULL!	#NULL!	#NULL!	#NULL!	#NULL!	#NULL!	#NULL!	#NULL!	#NULL!	#NULL!	#NULL!	#NULL!	#NULL!	#NULL!	#NULL!	#NULL!	#NULL!	#NULL!	#NULL!	#NULL!	#NULL!	#NULL!	#NULL!	#NULL!	#NULL!	#NULL!	#NULL!	#NULL!	#NULL!	#NULL!	#NULL!	#NULL!	#NULL!	#NULL!	#NULL!	#NULL!	#NULL!	#NULL!	#NULL!	#NULL!	#NULL!
#NULL!	#NULL!	#NULL!	#NULL!	#NULL!	#NULL!	#NULL!	#NULL!	#NULL!	#NULL!	#NULL!	#NULL!	#NULL!	#NULL!	#NULL!	#NULL!	#NULL!	#NULL!	#NULL!	#NULL!	#NULL!	#NULL!	#NULL!	#NULL!	#NULL!	#NULL!	#NULL!	#NULL!	#NULL!	#NULL!	#NULL!	#NULL!	#NULL!	#NULL!	#NULL!	#NULL!	#NULL!	#NULL!	#NULL!	#NULL!	#NULL!	#NULL!	#NULL!	#NULL!	#NULL!	#NULL!	#NULL!	#NULL!	#NULL!	#NULL!
#NULL!	#NULL!	#NULL!	#NULL!	#NULL!	#NULL!	#NULL!	#NULL!	#NULL!	#NULL!	#NULL!	#NULL!	#NULL!	#NULL!	#NULL!	#NULL!	#NULL!	#NULL!	#NULL!	#NULL!	#NULL!	#NULL!	#NULL!	#NULL!	#NULL!	#NULL!	#NULL!	#NULL!	#NULL!	#NULL!	#NULL!	#NULL!	#NULL!	#NULL!	#NULL!	#NULL!	#NULL!	#NULL!	#NULL!	#NULL!	#NULL!	#NULL!	#NULL!	#NULL!	#NULL!	#NULL!	#NULL!	#NULL!	#NULL!	#NULL!
#NULL!	#NULL!	#NULL!	#NULL!	#NULL!	#NULL!	#NULL!	#NULL!	#NULL!	#NULL!	#NULL!	#NULL!	#NULL!	#NULL!	#NULL!	#NULL!	#NULL!	#NULL!	#NULL!	#NULL!	#NULL!	#NULL!	#NULL!	#NULL!	#NULL!	#NULL!	#NULL!	#NULL!	#NULL!	#NULL!	#NULL!	#NULL!	#NULL!	#NULL!	#NULL!	#NULL!	#NULL!	#NULL!	#NULL!	#NULL!	#NULL!	#NULL!	#NULL!	#NULL!	#NULL!	#NULL!	#NULL!	#NULL!	#NULL!	#NULL!
#NULL!	#NULL!	#NULL!	#NULL!	#NULL!	#NULL!	#NULL!	#NULL!	#NULL!	#NULL!	#NULL!	#NULL!	#NULL!	#NULL!	#NULL!	#NULL!	#NULL!	#NULL!	#NULL!	#NULL!	#NULL!	#NULL!	#NULL!	#NULL!	#NULL!	#NULL!	#NULL!	#NULL!	#NULL!	#NULL!	#NULL!	#NULL!	#NULL!	#NULL!	#NULL!	#NULL!	#NULL!	#NULL!	#NULL!	#NULL!	#NULL!	#NULL!	#NULL!	#NULL!	#NULL!	#NULL!	#NULL!	#NULL!	#NULL!	#NULL!
#NULL!	#NULL!	#NULL!	#NULL!	#NULL!	#NULL!	#NULL!	#NULL!	#NULL!	#NULL!	#NULL!	#NULL!	#NULL!	#NULL!	#NULL!	#NULL!	#NULL!	#NULL!	#NULL!	#NULL!	#NULL!	#NULL!	#NULL!	#NULL!	#NULL!	#NULL!	#NULL!	#NULL!	#NULL!	#NULL!	#NULL!	#NULL!	#NULL!	#NULL!	#NULL!	#NULL!	#NULL!	#NULL!	#NULL!	#NULL!	#NULL!	#NULL!	#NULL!	#NULL!	#NULL!	#NULL!	#NULL!	#NULL!	#NULL!	#NULL!
#NULL!	#NULL!	#NULL!	#NULL!	#NULL!	#NULL!	#NULL!	#NULL!	#NULL!	#NULL!	#NULL!	#NULL!	#NULL!	#NULL!	#NULL!	#NULL!	#NULL!	#NULL!	#NULL!	#NULL!	#NULL!	#NULL!	#NULL!	#NULL!	#NULL!	#NULL!	#NULL!	#NULL!	#NULL!	#NULL!	#NULL!	#NULL!	#NULL!	#NULL!	#NULL!	#NULL!	#NULL!	#NULL!	#NULL!	#NULL!	#NULL!	#NULL!	#NULL!	#NULL!	#NULL!	#NULL!	#NULL!	#NULL!	#NULL!	#NULL!
#NULL!	#NULL!	#NULL!	#NULL!	#NULL!	#NULL!	#NULL!	#NULL!	#NULL!	#NULL!	#NULL!	#NULL!	#NULL!	#NULL!	#NULL!	#NULL!	#NULL!	#NULL!	#NULL!	#NULL!	#NULL!	#NULL!	#NULL!	#NULL!	#NULL!	#NULL!	#NULL!	#NULL!	#NULL!	#NULL!	#NULL!	#NULL!	#NULL!	#NULL!	#NULL!	#NULL!	#NULL!	#NULL!	#NULL!	#NULL!	#NULL!	#NULL!	#NULL!	#NULL!	#NULL!	#NULL!	#NULL!	#NULL!	#NULL!	#NULL!
#NULL!	#NULL!	#NULL!	#NULL!	#NULL!	#NULL!	#NULL!	#NULL!	#NULL!	#NULL!	#NULL!	#NULL!	#NULL!	#NULL!	#NULL!	#NULL!	#NULL!	#NULL!	#NULL!	#NULL!	#NULL!	#NULL!	#NULL!	#NULL!	#NULL!	#NULL!	#NULL!	#NULL!	#NULL!	#NULL!	#NULL!	#NULL!	#NULL!	#NULL!	#NULL!	#NULL!	#NULL!	#NULL!	#NULL!	#NULL!	#NULL!	#NULL!	#NULL!	#NULL!	#NULL!	#NULL!	#NULL!	#NULL!	#NULL!	#NULL!
#NULL!	#NULL!	#NULL!	#NULL!	#NULL!	#NULL!	#NULL!	#NULL!	#NULL!	#NULL!	#NULL!	#NULL!	#NULL!	#NULL!	#NULL!	#NULL!	#NULL!	#NULL!	#NULL!	#NULL!	#NULL!	#NULL!	#NULL!	#NULL!	#NULL!	#NULL!	#NULL!	#NULL!	#NULL!	#NULL!	#NULL!	#NULL!	#NULL!	#NULL!	#NULL!	#NULL!	#NULL!	#NULL!	#NULL!	#NULL!	#NULL!	#NULL!	#NULL!	#NULL!	#NULL!	#NULL!	#NULL!	#NULL!	#NULL!	#NULL!
[truncated: 6 more columns]

## Sheet: Detailed legends
Detailed legends for independent sample t test file
groups:	patients are classified into 1 which is CFT GROUP and 2 which is MSI GROUP.
Leg dominance:	1= right leg is the dominance leg
	2 = left leg is the dominance one.
Age:	Patients age.
Height:	Mean stature, (cm).
Weight:	Mean body mass, (kg).
BMI:	Patients BMI (kg/m2).
True_L:	True leg length from the anterior superior iliac spine (ASIS) to the medial malleolus in the left leg (cm).
True_R:	True leg length from the anterior superior iliac spine (ASIS) to the medial malleolus in the right leg (cm).
LBP_DURATION:	The duration of patients has LBP in months.
Pain_med:	"yes" = patients took medicine for their LBP in last week
	"no" = they didn’t take any medicine in last week.
EXERCICE:	NO = they didn’t exercise or they did exercise one session in last week.
	YES = they exercise more 2 days or more than 2 days in last week.
SMOKING:	0 = patients were nonsmokers.
	1 = patients used to smoke.
EDUCATION:	0 = patients were illiterate.
	1 = patients education level was school level.
	2 = patients education level was above bachelor.
DAILY_ACTIVITY:	0 = missed work or school ≥ 1 day in past four weeks.
	1 = decreased activity ≥ seven days in past four weeks.
	2 = they had normal activity.
Preferred-speed:	Patients walking with their self-selected speed.
fast_speed:	Patients walking with their faster speed.
EXPECTATION:	Patient's expectations about their treatment.
	0 = they didn’t expect to relief their pain by treatments.
	1 = they expected to relief their pain by treatments.
	2 = they didn’t know how to expect.
NRS_PRE:	Numeric ratings scale in pre-test.
NRS_POST:	Numeric ratings scale in post-test.
NRS_FOLLOWUP:	Numeric ratings scale in follow up.
OSTWESTRY_PRE:	Ostwestry in pre-test.
OSTWESTRY_POST:	Ostwestry in post-test.
OSTWESTRY_FOLLOWUP:	Ostwestry in follow up.
TAMPA_PRE:	Tampa kinesiophobia scale in pre-test.
TAMPA_POST:	Tampa kinesiophobia in post-test.
TAMPA_FOLLOWUP:	Tampa kinesiophobia in follow up.
FPF_pre_GAIT1:	First peak force at self-selected speed in pre-test.
FPF_post_GAIT1:	First peak force at self-selected speed in post-test.
FPF_FOLLOWUP_GAIT1:	First peak force at self-selected speed in follow up.
FPF_pre_GAIT2:	First peak force at faster speed in pre-test.
FPF_post_GAIT2:	First peak force at faster speed in post-test.
FPF_FOLLOWUP_GAIT2:	First peak force at faster speed in follow up.
SPF_PRE_GAIT1:	Second peak force at self-selected speed in pre-test.
SPF_POST_GAIT1:	Second peak force at self-selected speed in post-test.
SPF_FOLLOWUP_GAIT1:	Second peak force at self-selected speed in follow up.
SPF_PRE_GAIT2:	Second peak force at faster speed in pre-test.
SPF_POST_GAIT2:	Second peak force at faster speed in post-test.
SPF_FOLLOWUP_GAIT2:	Second peak force at faster speed in follow up.
MSF_PRE_GAIT1:	Mid-support force at self-selected speed in pre-test.
MSF_POST_GAIT1:	Mid-support force at self-selected speed in post-test.
MSF_FOLLOWUP_GAIT1:	Mid-support force at self-selected speed in follow up.
MSF_PRE_GAIT2:	Mid-support force at faster speed in pre-test.
MSF_POST_GAIT2:	Mid-support force at faster speed in post-test.
MSF_FOLLOWUP_GAIT2:	Mid-support force at faster speed in follow up.
WAR_PRE_GAIT1:	Weight acceptance rate at self-selected speed in pre-test.
WAR_POST_GAIT1:	Weight acceptance rate at self-selected speed in post-test.
WAR_FOLLOWUP_GAIT1:	Weight acceptance rate at self-selected speed in follow up.
WAR_PRE_GAIT2:	Weight acceptance rate at faster speed in pre-test.
WAR_POST_GAIT2:	Weight acceptance rate at faster speed in post-test.
WAR_FOLLOWUP_GAIT2:	Weight acceptance rate at faster speed in follow up.
POR_PRE_GAIT1:	Push-off rate at self-selected speed in pre-test.
POR_POST_GAIT1:	Push-off rate at self-selected speed in post-test.
POR__FOLLOWUP_GAIT1:	Push-off rate at self-selected speed in follow up.
POR_PRE_GAIT2:	Push-off rate at faster speed in pre-test.
POR_POST_GAIT2:	Push-off rate at faster speed in post-test.
POR_FOLLOWUP_GAIT2:	Push-off rate at faster speed in follow up.
